# Supplementary material for: 1,3-Diiodo­azulene-2-carbonitrile
Source: Acta Crystallogr Sect E Struct Rep Online. 2013 Apr 5;69(Pt 5):o654–5. doi: 10.1107/S1600536813008301 (PMC3647852; doi:10.1107/S1600536813008301)
Supplement: Supplementary file 1 [file e-69-0o654-sup1.cif]

##############################################################################
#                                                                            #
# This CIF contains the data in a paper accepted for publication in          #
# Acta Crystallographica Section E. It conforms to the requirements of       #
# Notes for Authors for Acta Crystallographica Section E, and has been       #
# peer reviewed under the auspices of the IUCr Commission on Journals.       #
#                                                                            #
# Full details of the Crystallographic Information File format               #
# are given in the paper "The Crystallographic Information File (CIF):       #
# a New Standard Archive File for Crystallography" by S. R. Hall, F. H.      #
# Allen and I. D. Brown [Acta Cryst. (1991), A47, 655-685].                  #
#                                                                            #
# The current version of the core CIF dictionary is obtainable from          #
# ftp://ftp.iucr.org/pub/cif_core.dic.                                       #
#                                                                            #
# Software is freely available for graphical display of the structure(s)     #
# in this CIF. For information consult the CIF software page                 #
# http://www.iucr.org/resources/cif/software.                                #
#                                                                            #
# This file may be used for bona fide research purposes within the           #
# scientific community so long as proper attribution is given to the journal # 
# article from which it was obtained.                                        #
#                                                                            #
##############################################################################
data_I
_audit_creation_method     SHELXL-97
_chemical_name_systematic
;
1,3-Diiodoazulene-2-carbonitrile
;
_chemical_name_common     ?
_chemical_formula_moiety     'C11 H5 I2 N'
_chemical_formula_sum     'C11 H5 I2 N'
_chemical_formula_iupac     'C11 H5 I2 N'
_chemical_formula_weight     404.96
_chemical_melting_point     ?
_symmetry_cell_setting     monoclinic
_symmetry_space_group_name_H-M     'P 21/n'
_symmetry_space_group_name_Hall     '-P 2yn'
loop_
    _symmetry_equiv_pos_as_xyz
    'x, y, z'
    '-x+1/2, y+1/2, -z+1/2'
    '-x, -y, -z'
    'x-1/2, -y-1/2, z-1/2'
_cell_length_a     4.26770(10)
_cell_length_b     14.9344(4)
_cell_length_c     16.7882(4)
_cell_angle_alpha     90.00
_cell_angle_beta     96.9520(10)
_cell_angle_gamma     90.00
_cell_volume     1062.14(5)
_cell_formula_units_Z     4
_cell_measurement_reflns_used     7883
_cell_measurement_theta_min     2.73
_cell_measurement_theta_max     36.47
_cell_measurement_temperature     100(2)
_exptl_crystal_description     needle
_exptl_crystal_colour     green
_exptl_crystal_size_max     0.52
_exptl_crystal_size_mid     0.07
_exptl_crystal_size_min     0.03
_exptl_crystal_density_diffrn     2.532
_exptl_crystal_density_meas     ?
_exptl_crystal_density_method     'not measured'
_exptl_crystal_F_000     736
_exptl_absorpt_coefficient_mu     5.878
_exptl_absorpt_correction_type     multi-scan
_exptl_absorpt_process_details     '(SADABS; Sheldrick, 2007)'
_exptl_absorpt_correction_T_min     0.1500
_exptl_absorpt_correction_T_max     0.8434
_exptl_special_details     ?
_diffrn_ambient_temperature     100(2)
_diffrn_radiation_type     MoK\a
_diffrn_radiation_wavelength     0.71073
_diffrn_radiation_source     'fine-focus sealed tube'
_diffrn_radiation_monochromator     graphite
_diffrn_measurement_device_type     'Bruker APEXII CCD area-detector'
_diffrn_measurement_method     'phi and omega scans'
_diffrn_detector_area_resol_mean     ?
_diffrn_reflns_number     17691
_diffrn_reflns_av_R_equivalents     0.0232
_diffrn_reflns_av_sigmaI/netI     0.0224
_diffrn_reflns_theta_min     1.83
_diffrn_reflns_theta_max     35.10
_diffrn_reflns_theta_full     35.10
_diffrn_measured_fraction_theta_max     0.982
_diffrn_measured_fraction_theta_full     0.982
_diffrn_reflns_limit_h_min     -6
_diffrn_reflns_limit_h_max     4
_diffrn_reflns_limit_k_min     -24
_diffrn_reflns_limit_k_max     22
_diffrn_reflns_limit_l_min     -24
_diffrn_reflns_limit_l_max     27
_refine_special_details
;
Refinement of <i>F</i>^2^ against ALL reflections. The weighted <i>R</i>-factor
<i>wR</i> and goodness of fit <i>S</i> are based on <i>F</i>^2^, conventional
<i>R</i>-factors <i>R</i> are based on <i>F</i>, with <i>F</i> set to zero for
negative <i>F</i>^2^. The threshold expression of <i>F</i>^2^ >
2\s(<i>F</i>^2^) is used only for calculating <i>R</i>-factors(gt) <i>etc</i>.
and is not relevant to the choice of reflections for refinement.
<i>R</i>-factors based on <i>F</i>^2^ are statistically about twice as large
as those based on <i>F</i>, and <i>R</i>- factors based on ALL data will be
even larger.
;
_reflns_number_total     4616
_reflns_number_gt     3863
_reflns_threshold_expression     I>2sigma(I)
_refine_ls_structure_factor_coef     Fsqd
_refine_ls_matrix_type     full
_refine_ls_R_factor_all     0.0313
_refine_ls_R_factor_gt     0.0237
_refine_ls_wR_factor_gt     0.0554
_refine_ls_wR_factor_ref     0.0580
_refine_ls_goodness_of_fit_ref     1.047
_refine_ls_restrained_S_all     1.047
_refine_ls_number_reflns     4616
_refine_ls_number_parameters     127
_refine_ls_number_restraints     0
_refine_ls_hydrogen_treatment     constr
_refine_ls_weighting_scheme     calc
_refine_ls_weighting_details
         'calc w=1/[\s^2^(Fo^2^)+(0.0289P)^2^+0.3529P] where P=(Fo^2^+2Fc^2^)/3'
_atom_sites_solution_hydrogens     difmap
_atom_sites_solution_primary     direct
_atom_sites_solution_secondary     difmap
_refine_ls_shift/su_max     0.001
_refine_ls_shift/su_mean     0.000
_refine_diff_density_max     1.479
_refine_diff_density_min     -1.324
_refine_ls_extinction_method     none
_refine_ls_extinction_coef     ?
loop_
    _atom_type_symbol
    _atom_type_description
    _atom_type_scat_dispersion_real
    _atom_type_scat_dispersion_imag
    _atom_type_scat_source
    'C' 'C' 0.0033 0.0016
                         'International Tables Vol C Tables 4.2.6.8 and 6.1.1.4'
    'H' 'H' 0.0000 0.0000
                         'International Tables Vol C Tables 4.2.6.8 and 6.1.1.4'
    'N' 'N' 0.0061 0.0033
                         'International Tables Vol C Tables 4.2.6.8 and 6.1.1.4'
    'I' 'I' -0.4742 1.8119
                         'International Tables Vol C Tables 4.2.6.8 and 6.1.1.4'
_computing_data_collection     'APEX2 (Bruker, 2007)'
_computing_cell_refinement     'SAINT (Bruker, 2007)'
_computing_data_reduction     'SAINT (Bruker, 2007)'
_computing_structure_solution     'SHELXS97 (Sheldrick, 2008)'
_computing_structure_refinement     'SHELXL97 (Sheldrick, 2008)'
_computing_molecular_graphics     'ORTEP-3 for Windows  (Farrugia, 2012)'
_computing_publication_material     'SHELXTL (Sheldrick, 2008)'
loop_
    _atom_site_type_symbol
    _atom_site_label
    _atom_site_fract_x
    _atom_site_fract_y
    _atom_site_fract_z
    _atom_site_U_iso_or_equiv
    _atom_site_adp_type
    _atom_site_calc_flag
    _atom_site_refinement_flags
    _atom_site_occupancy
    _atom_site_symmetry_multiplicity
    _atom_site_disorder_assembly
    _atom_site_disorder_group
    I I1 0.78365(3) 0.118650(8) 0.153674(8) 0.01453(4) Uani d . 1 1 . .
    I I2 0.54859(3) 0.379652(8) 0.426773(8) 0.01708(4) Uani d . 1 1 . .
    N N1 1.0480(4) 0.14850(13) 0.39516(11) 0.0216(4) Uani d . 1 1 . .
    C C1 0.6331(4) 0.23056(12) 0.21157(11) 0.0131(3) Uani d . 1 1 . .
    C C2 0.7006(4) 0.24765(12) 0.29426(11) 0.0129(3) Uani d . 1 1 . .
    C C3 0.5399(4) 0.32630(12) 0.31275(11) 0.0131(3) Uani d . 1 1 . .
    C C4 0.3685(4) 0.35906(12) 0.24230(11) 0.0126(3) Uani d . 1 1 . .
    C C10 0.4300(4) 0.29734(12) 0.17661(11) 0.0126(3) Uani d . 1 1 . .
    C C9 0.3126(5) 0.30350(13) 0.09587(12) 0.0157(3) Uani d . 1 1 . .
    H H9 0.3852 0.2591 0.0620 0.019 Uiso calc R 1 1 . .
    C C8 0.1030(5) 0.36596(14) 0.05796(12) 0.0182(4) Uani d . 1 1 . .
    H H8 0.0509 0.3581 0.0018 0.022 Uiso calc R 1 1 . .
    C C7 -0.0398(5) 0.43785(14) 0.09082(13) 0.0186(4) Uani d . 1 1 . .
    H H7 -0.1803 0.4714 0.0540 0.022 Uiso calc R 1 1 . .
    C C6 -0.0090(5) 0.46858(13) 0.16964(13) 0.0178(4) Uani d . 1 1 . .
    H H6 -0.1279 0.5206 0.1788 0.021 Uiso calc R 1 1 . .
    C C5 0.1722(4) 0.43354(12) 0.23683(12) 0.0148(3) Uani d . 1 1 . .
    H H5 0.1601 0.4648 0.2856 0.018 Uiso calc R 1 1 . .
    C C11 0.8938(5) 0.19344(13) 0.35015(12) 0.0151(3) Uani d . 1 1 . .
loop_
    _atom_site_aniso_label
    _atom_site_aniso_U_11
    _atom_site_aniso_U_22
    _atom_site_aniso_U_33
    _atom_site_aniso_U_12
    _atom_site_aniso_U_13
    _atom_site_aniso_U_23
    I1 0.01660(6) 0.01155(6) 0.01611(6) 0.00045(4) 0.00466(4) -0.00113(4)
    I2 0.02230(7) 0.01668(6) 0.01229(6) 0.00117(4) 0.00219(4) -0.00198(4)
    N1 0.0239(9) 0.0197(8) 0.0198(9) 0.0022(7) -0.0036(7) 0.0007(7)
    C1 0.0144(7) 0.0101(7) 0.0152(8) -0.0011(6) 0.0029(6) -0.0011(6)
    C2 0.0131(7) 0.0110(7) 0.0145(8) -0.0006(6) 0.0020(6) 0.0001(6)
    C3 0.0150(8) 0.0117(7) 0.0127(8) -0.0010(6) 0.0022(6) -0.0011(6)
    C4 0.0131(7) 0.0113(7) 0.0136(8) -0.0022(6) 0.0027(6) -0.0001(6)
    C10 0.0137(7) 0.0109(7) 0.0134(8) -0.0013(6) 0.0026(6) -0.0001(6)
    C9 0.0177(8) 0.0147(8) 0.0146(8) -0.0023(6) 0.0017(6) -0.0003(6)
    C8 0.0200(9) 0.0204(9) 0.0133(8) -0.0017(7) -0.0008(7) 0.0031(7)
    C7 0.0161(8) 0.0212(9) 0.0181(9) 0.0006(7) 0.0004(7) 0.0067(7)
    C6 0.0168(8) 0.0132(8) 0.0234(10) 0.0024(6) 0.0026(7) 0.0033(7)
    C5 0.0156(8) 0.0116(7) 0.0178(9) 0.0002(6) 0.0044(7) -0.0001(6)
    C11 0.0161(8) 0.0129(8) 0.0162(8) -0.0009(6) 0.0017(6) -0.0019(6)
_geom_special_details
;
All s.u.'s (except the s.u. in the dihedral angle between two l.s. planes) are
estimated using the full covariance matrix. The cell s.u.'s are taken into
account individually in the estimation of s.u.'s in distances, angles and
torsion angles; correlations between s.u.'s in cell parameters are only used
when they are defined by crystal symmetry. An approximate (isotropic)
treatment of cell s.u.'s is used for estimating s.u.'s involving l.s. planes.
;
loop_
    _geom_bond_atom_site_label_1
    _geom_bond_atom_site_label_2
    _geom_bond_site_symmetry_2
    _geom_bond_distance
    _geom_bond_publ_flag
    I1 C1 . 2.0741(18) ?
    I2 C3 . 2.0697(19) ?
    N1 C11 . 1.155(3) ?
    C1 C10 . 1.403(3) ?
    C1 C2 . 1.407(3) ?
    C2 C3 . 1.413(3) ?
    C2 C11 . 1.424(3) ?
    C3 C4 . 1.401(3) ?
    C4 C5 . 1.389(3) ?
    C4 C10 . 1.485(3) ?
    C10 C9 . 1.390(3) ?
    C9 C8 . 1.392(3) ?
    C9 H9 . 0.9500 ?
    C8 C7 . 1.382(3) ?
    C8 H8 . 0.9500 ?
    C7 C6 . 1.392(3) ?
    C7 H7 . 0.9500 ?
    C6 C5 . 1.390(3) ?
    C6 H6 . 0.9500 ?
    C5 H5 . 0.9500 ?
loop_
    _geom_angle_atom_site_label_1
    _geom_angle_atom_site_label_2
    _geom_angle_atom_site_label_3
    _geom_angle_site_symmetry_1
    _geom_angle_site_symmetry_3
    _geom_angle
    _geom_angle_publ_flag
    C10 C1 C2 . . 109.05(16) ?
    C10 C1 I1 . . 125.99(14) ?
    C2 C1 I1 . . 124.80(13) ?
    C1 C2 C3 . . 108.70(16) ?
    C1 C2 C11 . . 125.46(17) ?
    C3 C2 C11 . . 125.83(17) ?
    C4 C3 C2 . . 108.81(16) ?
    C4 C3 I2 . . 126.53(14) ?
    C2 C3 I2 . . 124.62(13) ?
    C5 C4 C3 . . 125.77(18) ?
    C5 C4 C10 . . 127.40(17) ?
    C3 C4 C10 . . 106.80(16) ?
    C9 C10 C1 . . 125.92(18) ?
    C9 C10 C4 . . 127.44(17) ?
    C1 C10 C4 . . 106.64(16) ?
    C10 C9 C8 . . 128.76(19) ?
    C10 C9 H9 . . 115.6 ?
    C8 C9 H9 . . 115.6 ?
    C7 C8 C9 . . 128.91(19) ?
    C7 C8 H8 . . 115.5 ?
    C9 C8 H8 . . 115.5 ?
    C8 C7 C6 . . 129.82(19) ?
    C8 C7 H7 . . 115.1 ?
    C6 C7 H7 . . 115.1 ?
    C5 C6 C7 . . 128.80(19) ?
    C5 C6 H6 . . 115.6 ?
    C7 C6 H6 . . 115.6 ?
    C4 C5 C6 . . 128.82(19) ?
    C4 C5 H5 . . 115.6 ?
    C6 C5 H5 . . 115.6 ?
    N1 C11 C2 . . 179.1(2) ?
loop_
    _geom_torsion_atom_site_label_1
    _geom_torsion_atom_site_label_2
    _geom_torsion_atom_site_label_3
    _geom_torsion_atom_site_label_4
    _geom_torsion_site_symmetry_1
    _geom_torsion_site_symmetry_2
    _geom_torsion_site_symmetry_3
    _geom_torsion_site_symmetry_4
    _geom_torsion
    _geom_torsion_publ_flag
    C10 C1 C2 C3 . . . . -0.1(2) ?
    I1 C1 C2 C3 . . . . -175.66(13) ?
    C10 C1 C2 C11 . . . . 178.71(18) ?
    I1 C1 C2 C11 . . . . 3.2(3) ?
    C1 C2 C3 C4 . . . . 0.4(2) ?
    C11 C2 C3 C4 . . . . -178.40(18) ?
    C1 C2 C3 I2 . . . . 178.31(13) ?
    C11 C2 C3 I2 . . . . -0.5(3) ?
    C2 C3 C4 C5 . . . . 177.63(18) ?
    I2 C3 C4 C5 . . . . -0.2(3) ?
    C2 C3 C4 C10 . . . . -0.5(2) ?
    I2 C3 C4 C10 . . . . -178.39(13) ?
    C2 C1 C10 C9 . . . . 179.57(18) ?
    I1 C1 C10 C9 . . . . -4.9(3) ?
    C2 C1 C10 C4 . . . . -0.2(2) ?
    I1 C1 C10 C4 . . . . 175.27(13) ?
    C5 C4 C10 C9 . . . . 2.5(3) ?
    C3 C4 C10 C9 . . . . -179.32(18) ?
    C5 C4 C10 C1 . . . . -177.67(18) ?
    C3 C4 C10 C1 . . . . 0.5(2) ?
    C1 C10 C9 C8 . . . . 177.6(2) ?
    C4 C10 C9 C8 . . . . -2.6(3) ?
    C10 C9 C8 C7 . . . . 0.4(4) ?
    C9 C8 C7 C6 . . . . 1.5(4) ?
    C8 C7 C6 C5 . . . . -1.1(4) ?
    C3 C4 C5 C6 . . . . -178.5(2) ?
    C10 C4 C5 C6 . . . . -0.8(3) ?
    C7 C6 C5 C4 . . . . 0.1(4) ?
    C1 C2 C11 N1 . . . . -55(15) ?
    C3 C2 C11 N1 . . . . 123(15) ?
loop_
    _geom_hbond_atom_site_label_D
    _geom_hbond_atom_site_label_H
    _geom_hbond_atom_site_label_A
    _geom_hbond_site_symmetry_A
    _geom_hbond_distance_DH
    _geom_hbond_distance_HA
    _geom_hbond_distance_DA
    _geom_hbond_angle_DHA
    C8 H8 N1 4_465 0.95 2.62 3.400(3) 139.1
    C6 H6 Cg(C11---N1) 4_465 0.95 2.76 3.63(3) 152.1
data_global
_journal_date_recd_electronic     2013-02-25
_journal_date_accepted     2013-03-26
_journal_name_full     'Acta Crystallographica, Section E'
_journal_year     2013
_journal_volume     69
_journal_issue      5
_journal_page_first     o654
_journal_page_last     o655
_journal_paper_category     QO
_journal_paper_doi     10.1107/S1600536813008301
_journal_coeditor_code     ZP2002
_publ_contact_author_name     'Edwin Weber'
_publ_contact_author_address
;
Institut f\"ur Organische Chemie
TU Bergakademie Freiberg
Leipziger Strasse 29
D-09596 Freiberg/Sachsen
Germany
;
_publ_contact_author_email     edwin.weber@chemie.tu-freiberg.de
_publ_contact_author_fax     '49(03731) 393170'
_publ_contact_author_phone     '49(03731) 392386'
_publ_section_title
;
1,3-Diiodoazulene-2-carbonitrile
;
loop_
    _publ_author_name
    _publ_author_address
    'F\"orster, Sebastian'
;
Institut f\"ur Organische Chemie
TU Bergakademie Freiberg
Leipziger Strasse 29
D-09596 Freiberg/Sachsen
Germany
;
    'Seichter, Wilhelm'
;
Institut f\"ur Organische Chemie
TU Bergakademie Freiberg
Leipziger Strasse 29
D-09596 Freiberg/Sachsen
Germany
;
    'Weber, Edwin'
;
Institut f\"ur Organische Chemie
TU Bergakademie Freiberg
Leipziger Strasse 29
D-09596 Freiberg/Sachsen
Germany
;
