# Supplementary material for: 1,3-Diiodo­azulene-2-carbonitrile
Source: Acta Crystallogr Sect E Struct Rep Online. 2013 Apr 5;69(Pt 5):o654–5. doi: 10.1107/S1600536813008301 (PMC3647852; doi:10.1107/S1600536813008301)
Supplement: Supplementary file 2 [file e-69-0o654-Isup2.hkl]

#
# h,k,l, Fc-squared, Fo-squared, sigma(Fo-squared) and status flag
#
data_I
_shelx_title ' Sefo36new in P2(1)/n'
_shelx_refln_list_code          4
_shelx_F_calc_maximum      353.34
_exptl_crystal_F_000       736.00
_reflns_d_resolution_high  0.6180
 
loop_
 _symmetry_equiv_pos_as_xyz
 'x, y, z'
 '-x+1/2, y+1/2, -z+1/2'
 '-x, -y, -z'
 'x-1/2, -y-1/2, z-1/2'
 
_cell_length_a     4.2677
_cell_length_b    14.9344
_cell_length_c    16.7882
_cell_angle_alpha  90.000
_cell_angle_beta   96.952
_cell_angle_gamma  90.000
 
_shelx_F_squared_multiplier     1.000
 
loop_
 _refln_index_h
 _refln_index_k
 _refln_index_l
 _refln_F_squared_calc
 _refln_F_squared_meas
 _refln_F_squared_sigma
 _refln_observed_status
   2   0   0      190.94      239.97     10.87 o
   4   0   0     5559.99     5389.67    108.86 o
   6   0   0      357.75      392.10     48.68 o
   1   1   0    18641.43    17602.74    167.70 o
   2   1   0      335.76      340.45      9.75 o
   3   1   0       14.51       32.09      7.19 o
   4   1   0     8354.13     8082.21    115.28 o
   5   1   0     1239.02     1267.61     33.50 o
   6   1   0        2.41       36.90     21.34 o
   0   2   0     1500.72     1896.77     25.71 o
   1   2   0    29390.56    28137.84    221.50 o
   2   2   0       36.42       46.60      4.99 o
   3   2   0    29081.48    26469.22    302.10 o
   4   2   0      323.46      353.06     17.09 o
   5   2   0     1478.84     1435.87     41.02 o
   6   2   0       11.28        0.00     19.99 o
   1   3   0    44336.28    44071.85    350.92 o
   2   3   0      456.93      478.11     11.87 o
   3   3   0       42.99       62.89      8.12 o
   4   3   0    11171.65    10849.06    140.11 o
   5   3   0     1585.25     1549.30     49.00 o
   6   3   0       72.24       75.49     31.58 o
   0   4   0   124848.29   127425.63   1143.61 o
   1   4   0       28.52       43.29      4.05 o
   2   4   0        0.55        7.36      4.95 o
   3   4   0     1367.01     1374.17     25.50 o
   4   4   0     5488.84     5437.42     79.41 o
   5   4   0        1.04       20.88     14.62 o
   6   4   0      651.54      592.89     54.60 o
   1   5   0    13363.28    13188.60    130.04 o
   2   5   0       26.65       16.94      4.86 o
   3   5   0        0.10       26.69      8.59 o
   4   5   0     9905.81     9685.86    149.11 o
   5   5   0     2209.23     2236.95     54.89 o
   6   5   0       30.88       76.59     24.64 o
   0   6   0     2309.68     2420.04     33.64 o
   1   6   0     6293.32     6381.57     52.49 o
   2   6   0     1196.97     1223.60     26.19 o
   3   6   0    24080.05    23344.52    415.53 o
   4   6   0      224.51      221.93     18.79 o
   5   6   0      331.11      325.79     51.05 o
   6   6   0        2.14        0.00     19.47 o
   1   7   0    10037.64    10598.55     79.82 o
   2   7   0     1021.81     1061.27     21.11 o
   3   7   0        2.23       20.85     14.62 o
   4   7   0     9590.60     9536.15    150.88 o
   5   7   0      967.77      973.56     38.16 o
   6   7   0       75.96      138.82     26.79 o
   0   8   0    64771.88    69137.16    675.39 o
   1   8   0     2077.49     2172.67     24.60 o
   2   8   0      495.60      540.25     16.71 o
   3   8   0     1001.80     1001.20     24.38 o
   4   8   0     3963.69     3982.54     78.95 o
   5   8   0       23.53       37.82     38.07 o
   6   8   0      365.59      357.74    101.31 o
   1   9   0    14424.18    15239.69    117.96 o
   2   9   0     1022.94     1089.82     23.55 o
   3   9   0       32.03       37.19      9.07 o
   4   9   0     3038.30     2990.98     67.55 o
   5   9   0     2228.74     2221.76     59.67 o
   6   9   0       12.73       66.45     40.13 o
   0  10   0     3494.80     3599.85     54.98 o
   1  10   0     6875.95     7255.04     65.74 o
   2  10   0      391.28      453.70     15.21 o
   3  10   0    12009.55    12017.70    186.85 o
   4  10   0      385.23      386.24     36.77 o
   5  10   0      209.42      192.02     23.29 o
   6  10   0      173.96      155.12     30.91 o
   1  11   0     1176.94     1198.02     20.69 o
   2  11   0      142.35      170.67     12.07 o
   3  11   0       33.24       47.95     17.50 o
   4  11   0     9240.43     8989.63    153.64 o
   5  11   0      291.45      300.59     27.74 o
   6  11   0      224.90      303.83     38.54 o
   0  12   0    40647.88    43489.25    474.80 o
   1  12   0      890.24      954.41     19.40 o
   2  12   0        9.00       34.29      8.93 o
   3  12   0     2257.55     2160.75     57.94 o
   4  12   0     2280.52     2203.16     61.45 o
   5  12   0       82.27       70.21     20.89 o
   1  13   0    10818.32    11285.71    118.63 o
   2  13   0        2.04        9.57      9.77 o
   3  13   0      463.10      456.92     31.58 o
   4  13   0      714.08      707.53     39.81 o
   5  13   0     1293.17     1287.88     56.07 o
   0  14   0     5772.28     6031.83    107.68 o
   1  14   0     3967.28     4016.70     55.89 o
   2  14   0      320.85      327.29     23.63 o
   3  14   0     6844.45     6788.53    128.36 o
   4  14   0     1255.61     1213.24     55.80 o
   5  14   0      124.63      149.98     24.75 o
   1  15   0     1336.73     1422.46     34.25 o
   2  15   0       32.55       40.06     14.43 o
   3  15   0        0.80        0.00     16.92 o
   4  15   0     5226.39     5039.92    109.35 o
   5  15   0       50.59       60.27     21.65 o
   0  16   0    20649.45    21494.46    281.88 o
   1  16   0      664.72      694.88     30.32 o
   2  16   0      227.00      228.05     22.09 o
   3  16   0     3350.19     3311.96     84.27 o
   4  16   0     1214.68     1172.38     66.69 o
   5  16   0        7.40       27.36     20.46 o
   1  17   0     3948.60     4146.46     88.88 o
   2  17   0        0.35        0.00     15.59 o
   3  17   0       23.95       52.46     21.24 o
   4  17   0       85.92       79.70     22.89 o
   0  18   0     3315.06     3284.73    101.87 o
   1  18   0     1653.81     1677.47     50.80 o
   2  18   0      222.56      278.55     30.63 o
   3  18   0     3928.48     3928.91    114.14 o
   4  18   0      764.07      698.46     46.56 o
   1  19   0       33.11       60.84     19.89 o
   2  19   0      280.73      275.18     31.03 o
   3  19   0       24.44       51.49     23.01 o
   4  19   0     3541.05     3515.69     96.41 o
   0  20   0     6092.81     5955.15    222.36 o
   1  20   0      628.98      636.72     49.34 o
   2  20   0        0.22        0.00     17.57 o
   3  20   0     2493.54     2434.91     78.19 o
   1  21   0     2084.50     2064.02     70.36 o
   2  21   0      104.42      176.74     47.37 o
   3  21   0        5.78       14.15     20.81 o
   0  22   0     4731.23     4656.49    197.36 o
   1  22   0      182.61      144.66     76.31 o
   2  22   0      282.00      187.89     36.14 o
   1  23   0        7.95       25.00     38.16 o
   2  23   0        0.33        0.00     26.00 o
   0  24   0     1936.97     1892.07    125.00 o
  -5   0   1      339.36      361.28     36.18 o
  -3   0   1     4845.99     4603.10     85.58 o
   1   0   1   122276.08   100376.12   1201.85 o
   3   0   1       76.43       63.06     14.47 o
   5   0   1     7785.54     7764.68    157.68 o
  -6   1   1     2372.83     2415.88     72.57 o
  -5   1   1       64.59       82.09     12.17 o
  -4   1   1     3826.01     3783.30     56.57 o
  -3   1   1    19009.83    17890.22    211.01 o
  -2   1   1     3320.50     3168.17     40.45 o
  -1   1   1     2728.85     2689.42     65.79 o
   1   1   1     3655.55     3678.76     41.25 o
   2   1   1     3855.42     3580.95     44.32 o
   3   1   1     2120.30     2156.02     36.99 o
   4   1   1      343.34      404.27     19.38 o
   5   1   1     2034.04     2012.13     44.55 o
   6   1   1      581.30      627.94     44.19 o
  -6   2   1      406.35      417.16     34.39 o
  -5   2   1       77.31       70.50     12.38 o
  -4   2   1     3938.16     3859.46     64.66 o
  -3   2   1        0.08        0.00      5.97 o
  -2   2   1    41016.80    37936.60    389.18 o
  -1   2   1     4105.44     4104.13     52.37 o
   0   2   1      121.15      141.01      6.03 o
   1   2   1     1200.68     1169.18     15.04 o
   2   2   1    15037.25    14345.02    141.97 o
   3   2   1        0.46       23.18      6.95 o
   4   2   1    17435.42    16846.94    209.36 o
   5   2   1      192.35      210.92     18.01 o
   6   2   1        0.80        0.00     16.23 o
  -6   3   1     1558.98     1577.04     78.29 o
  -5   3   1      690.18      710.87     25.40 o
  -4   3   1     2331.27     2312.84     43.49 o
  -3   3   1    28024.29    26523.35    337.21 o
  -2   3   1      379.99      325.17      8.39 o
  -1   3   1     4927.76     5099.46     43.70 o
   0   3   1    18573.33    20439.87    162.60 o
   1   3   1     1515.67     1437.01     18.70 o
   2   3   1     3471.10     3326.67     32.07 o
   3   3   1      482.21      477.74     16.09 o
   4   3   1     1408.16     1492.57     34.00 o
   5   3   1     3429.76     3449.77     62.29 o
   6   3   1      745.49      864.20     51.17 o
  -6   4   1       51.66      131.11     25.12 o
  -5   4   1      771.51      779.17     32.00 o
  -4   4   1      107.85      115.58     11.61 o
  -3   4   1     2988.00     2898.77     63.30 o
  -2   4   1      311.13      296.75      8.49 o
  -1   4   1     2076.92     2237.36     34.39 o
   0   4   1       57.45       74.57      4.44 o
   1   4   1    77197.07    72966.27    659.44 o
   2   4   1      676.98      703.98     13.39 o
   3   4   1      849.51      845.19     23.14 o
   4   4   1      702.97      739.96     31.34 o
   5   4   1     5994.93     6050.53     93.41 o
   6   4   1       16.67       51.01     23.71 o
  -6   5   1     2938.31     3076.23     86.90 o
  -5   5   1        0.80       47.26     13.50 o
  -4   5   1     4210.76     4163.64     74.39 o
  -3   5   1    16432.59    15987.62    316.86 o
  -2   5   1     3699.78     3607.14     35.15 o
  -1   5   1      370.07      409.01      9.31 o
   0   5   1    47536.39    51680.66    353.79 o
   1   5   1     2818.43     2999.57     27.96 o
   2   5   1     7022.04     7044.90     76.81 o
   3   5   1      573.05      602.53     19.55 o
   4   5   1      364.62      424.89     19.20 o
   5   5   1     1353.85     1439.35     46.54 o
   6   5   1      793.41      776.79     49.61 o
  -6   6   1       47.26       28.65     22.78 o
  -5   6   1        0.17       37.72     14.60 o
  -4   6   1     1363.63     1438.98     39.11 o
  -3   6   1       94.54       94.54     16.71 o
  -2   6   1    17098.36    16072.40    150.88 o
  -1   6   1      157.39      202.04      7.84 o
   0   6   1     6174.01     7131.81     57.91 o
   1   6   1     6575.23     7117.13     58.02 o
   2   6   1    13585.06    13622.24    140.38 o
   3   6   1       87.33       98.27     12.13 o
   4   6   1    16211.48    16053.09    236.21 o
   5   6   1      246.24      256.73     23.19 o
   6   6   1        0.01        0.00     21.73 o
  -6   7   1     1076.27     1134.06     53.87 o
  -5   7   1       82.85      108.09     17.56 o
  -4   7   1      967.39     1005.16     34.07 o
  -3   7   1    22390.49    21786.96    266.24 o
  -2   7   1      402.00      393.87     12.71 o
  -1   7   1        2.01        7.04      4.24 o
   0   7   1    13016.07    14380.99    110.29 o
   1   7   1     6435.47     6999.84     58.27 o
   2   7   1     2028.69     2021.05     31.59 o
   3   7   1     1469.62     1444.89     29.30 o
   4   7   1      686.92      785.38     49.28 o
   5   7   1     2920.33     2980.58     94.68 o
   6   7   1      457.40      466.48     41.33 o
  -6   8   1        7.77       25.45     21.85 o
  -5   8   1      109.62      133.25     19.04 o
  -4   8   1      290.22      281.24     21.86 o
  -3   8   1     2289.12     2197.38     42.85 o
  -2   8   1     2542.94     2518.80     33.99 o
  -1   8   1       57.51       85.80      5.92 o
   0   8   1     1650.20     1945.86     22.03 o
   1   8   1    65529.64    67480.66    463.86 o
   2   8   1      250.15      242.88     14.24 o
   3   8   1     1496.28     1466.08     30.93 o
   4   8   1     1105.75     1163.53     40.10 o
   5   8   1     3489.88     3433.19     77.43 o
   6   8   1        0.70       48.74     19.04 o
  -6   9   1     2643.39     2642.65    101.31 o
  -5   9   1       34.64       41.68     15.62 o
  -4   9   1     3107.96     3018.88     66.79 o
  -3   9   1     2831.85     2834.21     55.26 o
  -2   9   1      729.47      741.98     18.25 o
  -1   9   1       86.07       98.07      6.78 o
   0   9   1    30323.89    33361.79    235.65 o
   1   9   1      963.89     1041.11     16.47 o
   2   9   1     3865.58     3893.33     52.41 o
   3   9   1     1100.79     1025.50     30.85 o
   4   9   1      791.63      803.21     43.87 o
   5   9   1      867.48      920.54     56.33 o
   6   9   1      720.37      758.78     42.48 o
  -6  10   1       38.61       32.24     24.91 o
  -5  10   1        0.30       12.31     17.26 o
  -4  10   1     2009.58     2011.31     54.84 o
  -3  10   1      184.38      183.01     17.32 o
  -2  10   1    16657.02    16696.18    162.32 o
  -1  10   1      331.81      395.50     11.93 o
   0  10   1     2891.96     3296.99     37.15 o
   1  10   1     3868.66     3995.47     40.05 o
   2  10   1     8255.64     8236.40    143.91 o
   3  10   1        7.19        3.49     13.17 o
   4  10   1     8465.00     8208.84    141.50 o
   5  10   1      258.43      311.80     28.31 o
   6  10   1        0.18        0.40     17.16 o
  -6  11   1      416.39      464.44     44.13 o
  -5  11   1      146.27      151.18     21.97 o
  -4  11   1      541.51      555.68     32.65 o
  -3  11   1    21161.13    20984.55    307.13 o
  -2  11   1        8.57       17.87      8.15 o
  -1  11   1       14.09       32.40      6.70 o
   0  11   1     3156.07     3324.84     38.24 o
   1  11   1     2229.36     2328.01     30.12 o
   2  11   1       79.36      111.37     10.99 o
   3  11   1     1329.10     1436.34     46.06 o
   4  11   1       29.15       71.22     26.71 o
   5  11   1     2986.72     2931.96     74.79 o
   6  11   1      191.10      172.10     28.59 o
  -5  12   1       78.94       35.66     18.77 o
  -4  12   1      476.74      494.33     37.62 o
  -3  12   1     1727.24     1696.82     50.36 o
  -2  12   1     4210.32     3908.00     89.42 o
  -1  12   1      178.75      198.97     11.23 o
   0  12   1      527.11      540.72     16.17 o
   1  12   1    26851.60    28151.71    221.97 o
   2  12   1     1121.05     1012.36     24.94 o
   3  12   1      102.89      125.57     19.20 o
   4  12   1     1156.30     1187.46     46.25 o
   5  12   1     2436.88     2422.62     69.07 o
  -5  13   1       61.26       65.08     19.73 o
  -4  13   1     2512.67     2468.10     67.02 o
  -3  13   1     2097.31     2028.24     57.96 o
  -2  13   1     1797.68     1820.27     40.79 o
  -1  13   1        4.38       17.13     11.51 o
   0  13   1    15961.46    16966.18    149.18 o
   1  13   1       71.81       61.72      9.52 o
   2  13   1     4405.90     4232.59     75.14 o
   3  13   1       77.92       56.99     17.14 o
   4  13   1      623.09      597.97     37.21 o
   5  13   1      362.40      432.46     34.18 o
  -5  14   1        7.08        0.00     17.34 o
  -4  14   1     1115.74     1074.92     47.35 o
  -3  14   1      139.42      125.12     21.60 o
  -2  14   1     9128.65     9091.89    134.35 o
  -1  14   1      566.51      578.76     21.74 o
   0  14   1      270.91      343.11     16.08 o
   1  14   1     9460.70     9740.76    107.13 o
   2  14   1     2458.78     2470.26     58.28 o
   3  14   1       24.84       56.08     17.95 o
   4  14   1     6109.18     5902.36    119.73 o
   5  14   1      855.03      924.05     49.44 o
  -5  15   1       29.40       23.11     19.23 o
  -4  15   1      459.06      429.45     35.00 o
  -3  15   1    13499.03    13378.98    219.77 o
  -2  15   1       29.66       22.77     14.23 o
  -1  15   1       28.41       13.91     10.43 o
   0  15   1      269.72      303.07     15.90 o
   1  15   1     1536.06     1660.08     37.39 o
   2  15   1      414.50      426.55     40.52 o
   3  15   1      413.10      371.73     32.12 o
   4  15   1       42.83       72.03     20.81 o
   5  15   1     1380.94     1311.81     54.71 o
  -5  16   1      142.89       97.17     24.51 o
  -4  16   1      656.96      564.59     40.08 o
  -3  16   1      631.56      630.84     40.80 o
  -2  16   1     3040.65     3019.75    129.03 o
  -1  16   1       30.42       21.37     13.90 o
   0  16   1     1325.17     1378.32     32.51 o
   1  16   1    15075.31    15510.72    191.11 o
   2  16   1     1755.41     1795.78     50.29 o
   3  16   1       11.20       32.45     19.63 o
   4  16   1     1329.50     1282.48     53.61 o
   5  16   1     1967.39     1967.65     67.09 o
  -4  17   1     1421.15     1423.05     59.69 o
  -3  17   1      455.30      472.90     36.93 o
  -2  17   1     1152.72     1278.96     50.60 o
  -1  17   1      146.47      146.64     19.90 o
   0  17   1    12011.06    12420.75    160.16 o
   1  17   1       21.52       42.70     15.89 o
   2  17   1     2708.56     2739.06     74.95 o
   3  17   1       66.64       73.88     24.76 o
   4  17   1      316.53      300.20     32.04 o
  -4  18   1     1010.00      965.45     54.34 o
  -3  18   1       55.99       54.49     37.34 o
  -2  18   1     4058.53     4199.17    105.89 o
  -1  18   1       84.53       60.38     17.76 o
   0  18   1      428.01      511.47     32.18 o
   1  18   1     5808.01     5982.47    106.89 o
   2  18   1     1581.98     1638.61     59.45 o
   3  18   1       70.13       53.99     21.58 o
   4  18   1     2543.78     2568.14     79.36 o
  -4  19   1        4.48        7.45     20.81 o
  -3  19   1     8924.74     8843.13    170.64 o
  -2  19   1       32.00       61.65     21.86 o
  -1  19   1      222.09      200.10     23.64 o
   0  19   1      116.68       88.16     26.05 o
   1  19   1     1503.13     1510.48     56.71 o
   2  19   1      141.08      150.61     33.66 o
   3  19   1       26.45        0.00     20.00 o
   4  19   1      131.89      119.50     26.71 o
  -3  20   1      110.40      116.36     26.49 o
  -2  20   1     1740.12     1776.24     65.78 o
  -1  20   1       81.11       35.74     23.93 o
   0  20   1      315.94      310.51     39.47 o
   1  20   1     7539.91     7560.37    150.65 o
   2  20   1      996.71      937.82     53.73 o
   3  20   1       24.12        9.49     20.66 o
  -3  21   1       23.17        1.78     20.02 o
  -2  21   1      989.47      897.43     53.66 o
  -1  21   1       32.10       21.22     22.99 o
   0  21   1     5886.24     5876.92    158.63 o
   1  21   1       15.49       48.85     26.00 o
   2  21   1     1318.31     1382.68    103.95 o
   3  21   1       24.20       53.56     29.24 o
  -2  22   1     1799.64     1767.76     82.80 o
  -1  22   1       90.74       77.63     42.10 o
   0  22   1       35.76      115.79     31.07 o
   1  22   1     3094.39     3008.93    107.91 o
   2  22   1     1131.88      996.55     70.69 o
  -2  23   1       55.75       57.95     30.23 o
  -1  23   1       77.14      100.00     46.05 o
   0  23   1       69.75       63.40     27.87 o
   1  23   1      404.88      473.68     71.05 o
   2  23   1       83.76      103.81     31.16 o
   0  24   1      446.83      510.30     55.35 o
  -6   0   2     8627.26     8611.68    242.10 o
  -4   0   2        2.03       12.84      9.74 o
   2   0   2    64898.19    59383.61    693.89 o
   4   0   2       66.70       33.55     16.45 o
   6   0   2     5696.03     5652.83    132.96 o
  -6   1   2      459.61      483.09     34.42 o
  -5   1   2     3343.57     3238.94     53.05 o
  -4   1   2       78.00      116.08      9.60 o
  -3   1   2     3097.75     2845.87     56.78 o
  -2   1   2    41564.30    36681.03    588.00 o
  -1   1   2    11246.56    10420.85    238.15 o
   0   1   2      696.56      651.40     12.06 o
   1   1   2    45924.38    42523.82    377.13 o
   2   1   2    11600.04    11273.69     93.24 o
   3   1   2      975.31      938.55     24.70 o
   4   1   2     1771.30     1830.10     39.27 o
   5   1   2     1962.17     1932.67     45.35 o
   6   1   2      257.07      259.70     22.39 o
  -6   2   2        3.88        7.01     30.92 o
  -5   2   2      216.53      216.49     14.99 o
  -4   2   2       80.81       95.37      9.40 o
  -3   2   2    22496.92    21141.29    346.78 o
  -2   2   2        3.84        0.00      3.98 o
  -1   2   2    71011.92    64598.04    615.30 o
   0   2   2     1002.04     1096.32     12.87 o
   1   2   2     1276.49     1331.07     17.08 o
   2   2   2      244.99      242.71      6.93 o
   3   2   2     9972.96     9620.89    162.76 o
   4   2   2        1.31       97.50     14.17 o
   5   2   2     7200.34     6803.99    103.28 o
   6   2   2       31.16       32.35     21.84 o
  -6   3   2      802.56      920.21    101.97 o
  -5   3   2     3588.43     3528.27     66.56 o
  -4   3   2      332.51      331.22     14.61 o
  -3   3   2     1307.63     1227.59     18.76 o
  -2   3   2    49266.70    45658.39    405.87 o
  -1   3   2    18407.04    18794.35    179.34 o
   0   3   2     1825.46     1946.58     21.87 o
   1   3   2    27558.13    26604.09    244.51 o
   2   3   2     8134.99     7759.52     67.91 o
   3   3   2     1812.25     1858.36     36.14 o
   4   3   2     1622.76     1609.98     36.82 o
   5   3   2     1996.13     2011.06     46.66 o
   6   3   2      433.18      483.84     27.89 o
  -6   4   2     4463.54     4500.86    107.46 o
  -5   4   2       42.33       88.45     17.04 o
  -4   4   2       25.68       32.56     13.57 o
  -3   4   2      126.98      124.85      9.36 o
  -2   4   2        6.60        9.37      5.66 o
  -1   4   2     1321.19     1376.21     21.24 o
   0   4   2     6324.91     7169.19     66.04 o
   1   4   2       70.38       70.69      6.64 o
   2   4   2    46345.25    44509.16    354.89 o
   3   4   2      384.05      426.18     17.21 o
   4   4   2        0.49       21.14     10.37 o
   5   4   2       25.35       68.61     14.99 o
   6   4   2     3538.42     3699.52    114.03 o
  -6   5   2      459.99      443.86     35.32 o
  -5   5   2     4568.55     4587.19     83.75 o
  -4   5   2       14.24       35.85     11.40 o
  -3   5   2     4699.41     4526.87     57.71 o
  -2   5   2    47244.42    46691.65    370.33 o
  -1   5   2     6743.62     6777.27     56.28 o
   0   5   2     1142.15     1340.39     19.19 o
   1   5   2    40467.95    40751.81    293.82 o
   2   5   2     4541.18     4493.56     46.73 o
   3   5   2     1260.62     1211.76     27.51 o
   4   5   2      140.55      152.45     15.00 o
   5   5   2     1210.06     1211.41     36.75 o
   6   5   2      120.97      164.85     23.96 o
  -6   6   2      219.04      204.59     28.27 o
  -5   6   2       53.11       51.95     14.45 o
  -4   6   2       41.41       32.05     11.19 o
  -3   6   2    11003.74    10628.12    136.16 o
  -2   6   2      466.43      465.52     16.28 o
  -1   6   2    20120.31    20047.53    156.09 o
   0   6   2       78.49      122.69      7.06 o
   1   6   2      252.55      272.01     10.07 o
   2   6   2     2978.45     3126.69     39.57 o
   3   6   2     6782.94     6813.76     79.14 o
   4   6   2       23.42       73.71     26.97 o
   5   6   2     6509.15     6481.48    117.95 o
   6   6   2       60.12       90.69     21.39 o
  -6   7   2     1480.55     1507.51     59.87 o
  -5   7   2     2054.80     2116.25     52.60 o
  -4   7   2        1.34        7.87     11.48 o
  -3   7   2     1938.88     1875.91     42.92 o
  -2   7   2    38757.16    37060.75    315.36 o
  -1   7   2     2860.93     3098.45     33.94 o
   0   7   2      442.60      468.88     11.17 o
   1   7   2    11354.73    11679.73     91.78 o
   2   7   2    10225.34    10191.50     95.75 o
   3   7   2     2936.02     2943.15     47.30 o
   4   7   2     1162.32     1169.68     39.61 o
   5   7   2      994.22     1065.91     41.90 o
   6   7   2      374.43      362.35     54.77 o
  -6   8   2     3294.04     3226.45     91.98 o
  -5   8   2       56.99       96.68     17.85 o
  -4   8   2       19.10       13.49     14.97 o
  -3   8   2      425.75      394.82     17.54 o
  -2   8   2      172.58      171.74      9.01 o
  -1   8   2      215.15      223.84      8.44 o
   0   8   2     1421.15     1544.94     19.19 o
   1   8   2     1129.86     1299.21     18.83 o
   2   8   2    32313.81    32560.46    280.64 o
   3   8   2       50.47       53.23     10.15 o
   4   8   2      112.80      127.18     18.54 o
   5   8   2      887.94      884.33     79.42 o
   6   8   2     2265.36     2241.61     74.01 o
  -6   9   2      216.45      239.98     31.59 o
  -5   9   2     4727.22     4707.24     92.86 o
  -4   9   2       50.94       69.70     15.46 o
  -3   9   2     3619.81     3515.03     53.47 o
  -2   9   2     9487.14     9310.50     89.97 o
  -1   9   2     5849.51     6052.71     55.77 o
   0   9   2       18.06       22.63      5.40 o
   1   9   2    35484.57    37036.33    272.55 o
   2   9   2     1182.38     1214.91     26.02 o
   3   9   2     1031.92     1048.58     32.01 o
   4   9   2      185.66      198.02     21.77 o
   5   9   2     1242.84     1166.98     45.71 o
   6   9   2       89.60      102.56     21.51 o
  -6  10   2      135.25      203.77     42.10 o
  -5  10   2       23.66       43.28     19.57 o
  -4  10   2       21.48       33.27     16.35 o
  -3  10   2     9047.19     8766.49    111.86 o
  -2  10   2      171.64      152.74     10.16 o
  -1  10   2    13968.44    14632.03    120.60 o
   0  10   2      140.80      162.07      8.28 o
   1  10   2        0.45        5.91      5.69 o
   2  10   2     1460.17     1474.79     44.92 o
   3  10   2     3708.81     3691.14     74.64 o
   4  10   2      238.68      301.45     25.94 o
   5  10   2     4272.96     4294.69     94.61 o
   6  10   2      501.53      549.11     38.20 o
  -6  11   2     1160.22     1113.97     59.94 o
  -5  11   2      340.41      408.52     30.26 o
  -4  11   2      402.77      406.15     29.00 o
  -3  11   2      305.06      313.41     24.67 o
  -2  11   2    33823.74    32496.19    394.12 o
  -1  11   2      410.10      424.97     13.83 o
   0  11   2     1583.52     1720.45     23.29 o
   1  11   2     5864.22     6121.12     56.89 o
   2  11   2     5489.14     5472.33    106.21 o
   3  11   2      814.74      874.49     51.37 o
   4  11   2     1706.93     1568.67     51.58 o
   5  11   2      252.41      294.20     29.03 o
   6  11   2      726.64      719.53     71.28 o
  -5  12   2        7.76       26.90     23.71 o
  -4  12   2        5.96        0.00     15.45 o
  -3  12   2      922.19      942.84     38.57 o
  -2  12   2       30.33       53.84     14.39 o
  -1  12   2      310.09      338.12     13.78 o
   0  12   2      958.29     1030.69     19.72 o
   1  12   2        2.59        6.31      6.68 o
   2  12   2    15321.65    15113.05    207.33 o
   3  12   2     1067.41     1092.64     42.76 o
   4  12   2       12.40       21.14     23.86 o
   5  12   2     1190.49     1251.53     58.87 o
  -5  13   2     3455.50     3459.60     83.92 o
  -4  13   2       83.88      111.46     23.48 o
  -3  13   2     4269.51     4073.26     87.34 o
  -2  13   2     3957.26     3756.05     62.95 o
  -1  13   2     4734.04     4913.92     58.62 o
   0  13   2      160.14      207.97     11.61 o
   1  13   2    19207.32    20398.93    175.01 o
   2  13   2      187.02      202.94     14.52 o
   3  13   2      357.38      371.85     29.45 o
   4  13   2      135.31      113.14     21.96 o
   5  13   2     1294.10     1323.46     52.54 o
  -5  14   2       17.98       36.03     19.43 o
  -4  14   2        4.55       15.56     17.00 o
  -3  14   2     5148.37     4872.71    101.01 o
  -2  14   2       82.45       88.35     18.10 o
  -1  14   2     5813.62     6150.34     81.06 o
   0  14   2        2.99        1.06      8.22 o
   1  14   2        1.67        0.00      8.73 o
   2  14   2     2555.99     2607.63     70.11 o
   3  14   2     2222.29     2271.12     64.51 o
   4  14   2      531.02      552.63     37.63 o
   5  14   2     3427.16     3524.30     90.23 o
  -5  15   2       27.41       38.49     20.39 o
  -4  15   2      203.29      213.90     42.97 o
  -3  15   2      142.46      123.54     22.43 o
  -2  15   2    16865.75    16955.90    294.23 o
  -1  15   2      407.56      434.53     21.98 o
   0  15   2      342.60      377.52     17.50 o
   1  15   2      723.86      797.10     28.81 o
   2  15   2     5640.97     5736.60     98.35 o
   3  15   2      105.99      102.63     21.24 o
   4  15   2     1077.51     1091.56     93.16 o
   5  15   2      254.18      252.55     55.84 o
  -5  16   2       68.89       73.29     34.21 o
  -4  16   2       41.71       42.30     20.08 o
  -3  16   2      644.41      635.40     40.68 o
  -2  16   2       62.86       20.34     33.64 o
  -1  16   2     1542.83     1660.26     47.19 o
   0  16   2      202.04      200.31     15.75 o
   1  16   2        5.53        8.71     15.74 o
   2  16   2     9365.75     9749.44    148.50 o
   3  16   2     1065.44     1024.98     55.82 o
   4  16   2       41.98       40.93     20.98 o
   5  16   2      675.04      770.52     49.17 o
  -4  17   2      131.03      126.26     25.71 o
  -3  17   2     1101.43     1070.05     51.36 o
  -2  17   2      633.46      610.49     39.21 o
  -1  17   2     2191.73     2414.16     59.17 o
   0  17   2       22.12       18.47     14.86 o
   1  17   2    11846.95    12206.35    159.56 o
   2  17   2       39.35       32.63     18.95 o
   3  17   2        1.33        0.00     17.58 o
   4  17   2      102.87      105.76     29.97 o
  -4  18   2       12.17       13.75     22.78 o
  -3  18   2     1870.33     1830.55     64.28 o
  -2  18   2        2.40        0.00     16.01 o
  -1  18   2     4031.91     4193.84    103.17 o
   0  18   2       25.59       38.70     27.47 o
   1  18   2        5.80       20.04     16.14 o
   2  18   2     2683.58     2698.21     77.20 o
   3  18   2     1250.37     1109.86     53.97 o
   4  18   2       15.12       15.31     20.70 o
  -4  19   2      187.69      161.63     28.57 o
  -3  19   2        3.45        0.00     18.95 o
  -2  19   2     8668.77     8443.14    171.84 o
  -1  19   2       21.38       23.53     17.05 o
   0  19   2      356.02      339.60     39.04 o
   1  19   2      163.37      178.35     25.27 o
   2  19   2     4275.48     4337.22    111.14 o
   3  19   2       77.03       51.26     22.83 o
   4  19   2      278.97      255.29     33.01 o
  -3  20   2      680.87      683.78     47.06 o
  -2  20   2        5.56       22.43     21.74 o
  -1  20   2      762.57      867.48     75.14 o
   0  20   2       84.51       29.92     31.58 o
   1  20   2      110.89       90.40     23.17 o
   2  20   2     2666.38     2534.61     78.49 o
   3  20   2      693.06      687.17     47.53 o
  -3  21   2      829.16      791.08     52.32 o
  -2  21   2       36.32       36.87     22.64 o
  -1  21   2     1301.63     1315.78     56.42 o
   0  21   2       55.37       98.56     30.14 o
   1  21   2     6462.59     6331.46    167.00 o
   2  21   2        0.74        0.00     22.78 o
   3  21   2       46.14       48.11     22.15 o
  -2  22   2       35.53       35.60     40.79 o
  -1  22   2      835.35      835.51     90.79 o
   0  22   2        4.50       11.56     23.71 o
   1  22   2       39.66       77.12     90.79 o
   2  22   2     2770.33     2714.24    102.80 o
  -2  23   2     4641.37     4397.09    139.55 o
  -1  23   2       20.97       50.00     38.16 o
   0  23   2      272.86      253.00     40.46 o
   1  23   2       43.04       73.68     40.79 o
   0  24   2       85.07       91.79     38.82 o
  -5   0   3    16892.44    16393.11    405.26 o
  -1   0   3     5032.12     4865.70    126.31 o
   1   0   3     7640.00     7505.63     95.70 o
   3   0   3    14508.00    13788.56    244.69 o
   5   0   3      131.07      128.36     24.54 o
  -6   1   3      165.28      182.94     37.50 o
  -5   1   3      494.16      492.79     27.91 o
  -4   1   3     5785.93     5563.29     72.52 o
  -3   1   3        0.80        5.57      5.99 o
  -1   1   3    23939.33    22191.42    373.05 o
   0   1   3     6649.92     6628.73     58.06 o
   1   1   3     1660.99     1747.38     26.78 o
   2   1   3    30409.65    29514.78    236.10 o
   3   1   3    10329.94    10244.40    132.72 o
   4   1   3       59.67       50.17     11.95 o
   5   1   3      383.78      421.25     25.05 o
   6   1   3      993.24      899.05     36.82 o
  -6   2   3     1717.82     1699.60    140.13 o
  -5   2   3        0.97        4.09     12.93 o
  -4   2   3     1836.57     1801.94     30.56 o
  -3   2   3        2.52        9.29      3.85 o
  -2   2   3    36419.87    33170.41    755.25 o
  -1   2   3     8520.88     8656.23     86.19 o
   0   2   3    14499.93    14463.69    158.44 o
   1   2   3      128.17      128.46      6.84 o
   2   2   3     7049.60     7131.32     63.25 o
   3   2   3       56.60       48.63     10.12 o
   4   2   3     4422.02     4446.80     72.03 o
   5   2   3       16.58       85.36     21.22 o
   6   2   3     2688.06     2606.09     59.17 o
  -6   3   3      351.04      345.03     28.80 o
  -5   3   3     1050.79     1056.29     38.94 o
  -4   3   3     5547.89     5569.54     85.79 o
  -3   3   3       20.94       28.41      6.12 o
  -2   3   3       69.96       45.14      5.62 o
  -1   3   3    61733.23    59331.75    527.64 o
   0   3   3     8201.41     8564.64     72.09 o
   1   3   3     1982.67     1993.32     22.55 o
   2   3   3    21181.54    20701.28    191.09 o
   3   3   3     8645.08     8319.23    111.83 o
   4   3   3        5.12        6.87     10.60 o
   5   3   3     1651.63     1574.90     42.40 o
   6   3   3      352.67      388.55     27.15 o
  -6   4   3        0.29        9.45     17.39 o
  -5   4   3     9029.59     9053.61    414.47 o
  -4   4   3       10.62       24.14     14.37 o
  -3   4   3      679.74      639.83     14.29 o
  -2   4   3     6721.07     6874.89     67.11 o
  -1   4   3     8924.81     9014.65    127.01 o
   0   4   3      324.65      405.33     13.80 o
   1   4   3    11089.02    11464.19     92.03 o
   2   4   3      109.67      107.11      6.92 o
   3   4   3    14473.08    14299.39    138.85 o
   4   4   3       45.19       44.62     11.97 o
   5   4   3       18.83        0.00     15.95 o
   6   4   3      153.72      175.29     25.05 o
  -6   5   3      502.14      545.17     36.84 o
  -5   5   3      453.32      480.14     24.61 o
  -4   5   3     5864.25     5679.06     91.61 o
  -3   5   3       31.01       45.10      6.74 o
  -2   5   3     1333.75     1249.66     17.51 o
  -1   5   3    23272.96    23046.77    211.29 o
   0   5   3    17888.46    19413.84    158.41 o
   1   5   3      972.68     1122.47     16.44 o
   2   5   3    28242.27    27606.47    277.00 o
   3   5   3     7377.63     7492.39    104.11 o
   4   5   3        4.09        1.87     10.70 o
   5   5   3      358.63      349.33     23.80 o
   6   5   3     2049.27     2046.23    108.80 o
  -6   6   3     1507.26     1639.07     84.87 o
  -5   6   3      810.37      794.84     30.92 o
  -4   6   3      678.16      674.82     26.16 o
  -3   6   3      119.03      153.21     10.19 o
  -2   6   3    40299.48    39696.85    315.34 o
  -1   6   3      415.64      419.29     11.24 o
   0   6   3     7962.10     8398.38     74.33 o
   1   6   3      152.90      132.25      7.07 o
   2   6   3     1939.66     1983.72     27.25 o
   3   6   3     1381.95     1348.40     26.62 o
   4   6   3     1714.52     1771.66     42.40 o
   5   6   3       37.90       59.42     17.57 o
   6   6   3     2638.10     2703.01     73.06 o
  -6   7   3      165.83      166.47     25.85 o
  -5   7   3      378.66      379.15     24.34 o
  -4   7   3     1488.43     1454.32     35.75 o
  -3   7   3      864.70      872.58     26.81 o
  -2   7   3       13.13        5.74      4.92 o
  -1   7   3    53921.11    55374.91    438.31 o
   0   7   3     4680.82     5294.00     46.54 o
   1   7   3      763.67      830.79     14.68 o
   2   7   3    12408.84    12387.79    191.78 o
   3   7   3    11820.42    11625.86    151.73 o
   4   7   3        4.12        5.53     13.29 o
   5   7   3     1793.19     1755.84     54.40 o
   6   7   3      763.60      817.73     50.08 o
  -6   8   3      251.70      247.53     30.53 o
  -5   8   3     8524.75     8445.27    139.16 o
  -4   8   3      308.01      320.98     21.93 o
  -3   8   3      851.71      889.87     22.91 o
  -2   8   3     1743.98     1718.83     24.37 o
  -1   8   3     3015.06     3174.56     31.84 o
   0   8   3     1975.49     2241.37     24.43 o
   1   8   3     2465.10     2544.86     28.51 o
   2   8   3      433.07      495.06     16.49 o
   3   8   3    10443.60    10440.38    143.53 o
   4   8   3      148.54      139.32     19.83 o
   5   8   3       20.59       24.88     16.92 o
   6   8   3      191.43      142.79     24.34 o
  -6   9   3      832.60      854.21     49.07 o
  -5   9   3      168.68      190.87     21.10 o
  -4   9   3     5837.79     5820.01    167.25 o
  -3   9   3     1951.86     1847.39     41.95 o
  -2   9   3      901.23      822.16     17.65 o
  -1   9   3     9362.75     9807.53     83.56 o
   0   9   3     8992.78     9694.66     79.93 o
   1   9   3      722.14      822.87     16.33 o
   2   9   3    31062.22    30777.89    276.52 o
   3   9   3     2521.87     2500.25     51.92 o
   4   9   3       61.78       59.54     16.94 o
   5   9   3      488.00      443.03     32.65 o
   6   9   3     1676.31     1673.83     67.03 o
  -6  10   3     1502.70     1537.38     80.92 o
  -5  10   3     1240.45     1247.59     44.18 o
  -4  10   3      904.76      902.12     36.07 o
  -3  10   3        7.72        6.00      8.34 o
  -2  10   3    19397.50    19460.62    188.57 o
  -1  10   3      108.99      107.27      9.91 o
   0  10   3     8623.23     9298.73     75.08 o
   1  10   3      590.68      660.16     16.20 o
   2  10   3     2087.31     2089.33     36.87 o
   3  10   3     1117.96     1113.44     34.98 o
   4  10   3     1110.06     1107.49     42.94 o
   5  10   3       18.96       36.87     17.71 o
   6  10   3     1778.04     1920.49     63.37 o
  -6  11   3       22.85       14.76     23.38 o
  -5  11   3      547.35      621.45     52.31 o
  -4  11   3      219.20      243.36     23.19 o
  -3  11   3       67.58       59.66     15.69 o
  -2  11   3       34.54       36.79      9.51 o
  -1  11   3    38147.45    39645.53    305.55 o
   0  11   3      797.26      893.01     17.00 o
   1  11   3       70.85       50.34      7.25 o
   2  11   3     6167.95     6032.16     74.93 o
   3  11   3    11637.69    11516.26    186.36 o
   4  11   3      159.49      182.02     22.89 o
   5  11   3      909.09      935.00     48.22 o
  -5  12   3     6465.29     6428.94    122.42 o
  -4  12   3      521.48      562.23     33.72 o
  -3  12   3       36.51       32.40     17.87 o
  -2  12   3     1500.39     1481.89     34.42 o
  -1  12   3     1697.79     1867.71     32.33 o
   0  12   3      746.07      794.17     20.49 o
   1  12   3     3310.94     3447.88     40.73 o
   2  12   3       82.06       93.79     11.43 o
   3  12   3     5830.31     5923.23    113.15 o
   4  12   3      389.77      428.96     32.37 o
   5  12   3       29.14        5.57     27.53 o
  -5  13   3      291.23      322.45     29.61 o
  -4  13   3     5886.21     5747.89    113.14 o
  -3  13   3        9.70        0.00     18.26 o
  -2  13   3     1956.71     2005.40     43.03 o
  -1  13   3     2720.34     2805.81     40.40 o
   0  13   3     3913.44     4120.35     46.73 o
   1  13   3       48.36       57.31      9.42 o
   2  13   3    17892.44    17694.50    205.44 o
   3  13   3      565.65      571.33     35.45 o
   4  13   3        5.72        0.00     16.70 o
   5  13   3       10.81        0.00     18.20 o
  -5  14   3     1798.50     1748.42     58.31 o
  -4  14   3      367.38      416.28     32.41 o
  -3  14   3       13.34       38.36     22.38 o
  -2  14   3    10488.73    10617.69    151.91 o
  -1  14   3     1028.54     1042.42     27.25 o
   0  14   3     3718.39     3954.50     49.00 o
   1  14   3       62.45       61.49     10.35 o
   2  14   3     1970.16     2062.01     64.45 o
   3  14   3      904.93      986.04     44.78 o
   4  14   3     1717.63     1528.23     56.10 o
   5  14   3       15.33        0.00     18.40 o
  -5  15   3      192.94      170.72     25.74 o
  -4  15   3      822.07      803.15     45.32 o
  -3  15   3       35.82       17.83     17.85 o
  -2  15   3       52.87       41.40     18.20 o
  -1  15   3    19991.81    20398.21    241.87 o
   0  15   3        9.56       21.79      9.14 o
   1  15   3       85.11       76.72     12.20 o
   2  15   3      757.14      756.23     38.55 o
   3  15   3     6174.67     5951.39    120.98 o
   4  15   3       43.08       96.41     38.06 o
   5  15   3     1044.56     1046.88     56.64 o
  -5  16   3     3575.50     3518.09     90.50 o
  -4  16   3      535.50      602.78     41.26 o
  -3  16   3       67.04       63.58     20.64 o
  -2  16   3     2870.06     2903.78     75.20 o
  -1  16   3      956.35     1051.26     38.45 o
   0  16   3      815.09      900.22     34.67 o
   1  16   3     1238.96     1317.57     44.56 o
   2  16   3       95.10      107.62     20.51 o
   3  16   3     4482.47     4449.03    112.17 o
   4  16   3      151.04      141.74     26.04 o
  -4  17   3     2736.55     2728.14     78.85 o
  -3  17   3       31.89       58.65     20.73 o
  -2  17   3      435.11      391.41     32.98 o
  -1  17   3      182.10      192.72     21.83 o
   0  17   3     5855.22     6041.36    104.76 o
   1  17   3      180.08      190.43     22.20 o
   2  17   3     7619.29     7664.45    128.76 o
   3  17   3      159.27      174.38     26.79 o
   4  17   3       26.21       49.48     21.58 o
  -4  18   3      259.55      273.21     32.44 o
  -3  18   3      206.31      147.95     28.36 o
  -2  18   3     5711.03     5433.98    117.21 o
  -1  18   3     1077.26     1076.71     42.17 o
   0  18   3     1887.81     1995.53     63.54 o
   1  18   3      172.16      186.85     26.05 o
   2  18   3      844.18      902.89     49.10 o
   3  18   3      797.66      759.29     47.71 o
   4  18   3      541.62      447.09     41.80 o
  -4  19   3        6.66        0.00     20.50 o
  -3  19   3       48.09       10.44     23.24 o
  -2  19   3       99.43      147.16     26.14 o
  -1  19   3    13378.85    13623.60    199.48 o
   0  19   3        0.06        0.00     15.63 o
   1  19   3      395.57      428.84     34.93 o
   2  19   3      227.42      216.90     29.07 o
   3  19   3     3021.73     2913.44    123.35 o
   4  19   3      106.90       64.16     24.68 o
  -3  20   3       27.49       16.81     21.71 o
  -2  20   3     2931.78     2945.12     85.03 o
  -1  20   3     1216.27     1268.59     56.17 o
   0  20   3      212.07      241.70     80.26 o
   1  20   3      184.42      231.56     29.03 o
   2  20   3       91.39      102.45     40.13 o
   3  20   3      714.33      667.27     47.41 o
  -3  21   3      282.87      266.91     40.05 o
  -2  21   3      878.56      887.74     54.13 o
  -1  21   3      108.88       93.52     32.89 o
   0  21   3     2270.47     2431.38     94.35 o
   1  21   3        1.98       10.53     23.71 o
   2  21   3     4487.39     4636.29    138.14 o
   3  21   3       24.68       12.91     31.38 o
  -2  22   3     2473.21     2367.09    219.73 o
  -1  22   3      464.77      518.41     71.05 o
   0  22   3      533.43      532.55     51.88 o
   1  22   3      166.16      209.29     35.74 o
   2  22   3      205.00      193.99     36.29 o
  -2  23   3      177.42      158.98     42.76 o
  -1  23   3     6024.55     6206.46    244.73 o
   0  23   3       10.57       33.79     32.89 o
   1  23   3       13.69        0.00     31.58 o
   0  24   3      201.71      189.32     37.47 o
  -6   0   4      345.03      307.89     34.21 o
  -4   0   4    28611.77    25850.82    594.73 o
   0   0   4    40758.28    38075.00    442.31 o
   2   0   4     5151.85     4751.16     69.34 o
   4   0   4     1700.55     1630.90     56.75 o
   6   0   4      279.70      324.45     42.76 o
  -6   1   4       23.11       21.05     14.89 o
  -5   1   4     2738.55     2596.39     95.39 o
  -4   1   4      171.73      146.05     17.10 o
  -2   1   4     3441.41     3424.93    102.63 o
  -1   1   4      141.51      157.56      5.28 o
   0   1   4    30930.58    29618.00    231.92 o
   1   1   4     8865.84     8814.27     87.95 o
   2   1   4       18.00       14.80      4.97 o
   3   1   4    16047.29    15903.82    164.05 o
   4   1   4     7099.50     6994.61    103.45 o
   5   1   4       82.54       80.67     16.28 o
   6   1   4      727.36      679.62     34.75 o
  -6   2   4       69.93      108.09     46.05 o
  -5   2   4     1827.95     1838.75     48.79 o
  -4   2   4      392.82      417.10     30.26 o
  -3   2   4     6586.06     5920.94    147.37 o
  -2   2   4        5.94        5.70     14.47 o
  -1   2   4    79174.39    71804.80    633.65 o
   0   2   4       57.73       88.04     10.03 o
   1   2   4     8600.95     8853.22     76.12 o
   2   2   4        0.28        1.89      4.68 o
   3   2   4    12548.28    12425.89    131.48 o
   4   2   4       14.47       14.75     11.51 o
   5   2   4      393.45      430.21     26.25 o
   6   2   4       61.07       91.51     18.74 o
  -6   3   4      176.49      164.37     21.34 o
  -5   3   4     1881.69     1894.24     86.84 o
  -4   3   4       15.20       16.96      7.83 o
  -3   3   4     5248.76     4983.07     65.27 o
  -2   3   4       77.99       61.75      5.80 o
  -1   3   4     2292.72     2464.81     29.03 o
   0   3   4    48585.24    48595.43    579.68 o
   1   3   4     8834.88     9016.87     77.72 o
   2   3   4        7.66        8.36      5.06 o
   3   3   4     7916.06     7854.66     88.36 o
   4   3   4     9372.68     8949.11    126.30 o
   5   3   4       83.43       97.21     16.58 o
   6   3   4      715.99      709.99     38.74 o
  -6   4   4        1.65        1.28     16.10 o
  -5   4   4       76.80      108.42     19.08 o
  -4   4   4    24797.93    24066.53    343.65 o
  -3   4   4      377.21      368.28     10.56 o
  -2   4   4     1460.62     1440.53     21.38 o
  -1   4   4      554.83      515.93     11.95 o
   0   4   4    27995.24    29235.67    234.06 o
   1   4   4      914.79     1022.59     15.62 o
   2   4   4     6975.03     6775.42     71.02 o
   3   4   4       95.58      101.37      8.07 o
   4   4   4     2421.11     2378.17     67.61 o
   5   4   4       14.14        0.00     14.05 o
   6   4   4      624.31      572.61     32.78 o
  -6   5   4        1.34       38.33     18.12 o
  -5   5   4     4206.84     4246.53    157.89 o
  -4   5   4       16.89       45.52     11.39 o
  -3   5   4     9805.12     9630.60     93.75 o
  -2   5   4       80.95      118.04      8.63 o
  -1   5   4      165.57      195.46      9.11 o
   0   5   4    19291.75    19842.82    162.41 o
   1   5   4     6682.51     6530.48     57.30 o
   2   5   4      429.60      421.40     12.92 o
   3   5   4    15927.84    15871.15    147.84 o
   4   5   4     4679.04     4698.87     78.59 o
   5   5   4       50.21       56.98     15.86 o
   6   5   4      308.84      334.04     31.37 o
  -6   6   4       70.46       89.33     21.50 o
  -5   6   4     2113.58     2147.85     61.74 o
  -4   6   4     1762.43     1720.22     36.39 o
  -3   6   4     6172.16     6017.90     68.96 o
  -2   6   4        5.06        0.00      4.41 o
  -1   6   4    61851.88    61127.35    508.66 o
   0   6   4       52.27       23.57      5.57 o
   1   6   4     7109.58     7604.43     66.20 o
   2   6   4      511.86      515.85     14.63 o
   3   6   4     8200.65     8021.90     80.92 o
   4   6   4      311.68      318.25     21.61 o
   5   6   4      590.14      597.33     36.40 o
   6   6   4        6.30       34.16     24.51 o
  -6   7   4       18.41       33.29     19.86 o
  -5   7   4     1708.96     1758.52     45.21 o
  -4   7   4      117.52      115.92     13.63 o
  -3   7   4     7265.03     7219.10     91.55 o
  -2   7   4      568.72      559.83     18.37 o
  -1   7   4      132.25      150.27      7.63 o
   0   7   4    38618.04    41352.56    313.66 o
   1   7   4     1160.24     1170.38     18.51 o
   2   7   4        4.88        4.83      5.44 o
   3   7   4     4146.37     4106.45     61.48 o
   4   7   4     7647.92     7655.03    132.88 o
   5   7   4        1.40       37.49     17.52 o
   6   7   4      889.54      869.87     72.92 o
  -6   8   4       34.22       61.61     21.16 o
  -5   8   4      429.97      450.88     26.71 o
  -4   8   4    21811.65    21650.89    308.35 o
  -3   8   4        4.58        0.00      9.29 o
  -2   8   4     1269.56     1231.46     22.43 o
  -1   8   4     4703.19     4886.16     54.35 o
   0   8   4    11276.92    11566.24     97.40 o
   1   8   4        0.08        3.81      5.33 o
   2   8   4     4607.39     4750.64     55.39 o
   3   8   4      728.68      715.14     24.08 o
   4   8   4     2633.40     2704.53     99.39 o
   5   8   4       57.14       58.18     27.53 o
   6   8   4      141.97      157.39     25.43 o
  -6   9   4       86.31       98.35     23.71 o
  -5   9   4     3105.24     3089.77     68.45 o
  -4   9   4        6.85        0.00     12.27 o
  -3   9   4     5967.21     5761.11     88.54 o
  -2   9   4      200.10      207.88     11.39 o
  -1   9   4       25.23       39.59      5.99 o
   0   9   4     9643.98    10179.62     80.11 o
   1   9   4     7246.09     7508.94     65.78 o
   2   9   4     1244.21     1336.19     25.02 o
   3   9   4    12797.51    12957.17    251.63 o
   4   9   4     2472.49     2550.00     69.79 o
   5   9   4       12.01       24.18     17.01 o
   6   9   4       78.15       94.69     23.24 o
  -6  10   4       41.56       55.83     22.44 o
  -5  10   4     1400.24     1400.19     45.06 o
  -4  10   4      504.94      524.53     29.55 o
  -3  10   4     3474.98     3307.73     61.63 o
  -2  10   4      667.12      685.33     19.79 o
  -1  10   4    33301.32    33377.04    258.26 o
   0  10   4     3743.43     4108.14     39.84 o
   1  10   4     2337.64     2465.45     31.64 o
   2  10   4     1633.24     1593.57     32.57 o
   3  10   4     5203.57     5219.94    100.49 o
   4  10   4      175.93      179.58     23.75 o
   5  10   4      261.20      272.41     28.35 o
   6  10   4        0.34       15.30     19.99 o
  -6  11   4        7.14       30.32     23.20 o
  -5  11   4     1070.36     1162.72     43.39 o
  -4  11   4      114.19      105.50     18.54 o
  -3  11   4     1391.41     1328.22     50.41 o
  -2  11   4     1331.72     1316.50     29.69 o
  -1  11   4        1.03        0.00      6.54 o
   0  11   4    29402.89    31199.71    224.51 o
   1  11   4      612.24      637.43     17.58 o
   2  11   4        1.32        8.93      8.73 o
   3  11   4     1985.53     1969.07     56.18 o
   4  11   4     7348.15     7545.14    138.73 o
   5  11   4       43.48       30.55     22.71 o
  -5  12   4       94.93      114.71     23.32 o
  -4  12   4     9652.44     9434.31    159.74 o
  -3  12   4      657.31      677.97     64.28 o
  -2  12   4      480.84      479.42     20.86 o
  -1  12   4     5525.13     5698.99     63.94 o
   0  12   4    10741.43    11503.88    101.26 o
   1  12   4      871.09      976.54     20.76 o
   2  12   4     3264.07     3398.04     54.08 o
   3  12   4       39.73       50.44     17.57 o
   4  12   4      834.63      810.77     43.29 o
   5  12   4       42.94       49.27     19.90 o
  -5  13   4     1441.52     1459.02     68.89 o
  -4  13   4        8.88       25.04     17.17 o
  -3  13   4     3516.90     3451.60     83.96 o
  -2  13   4      193.69      211.97     19.03 o
  -1  13   4       26.25       26.11      9.37 o
   0  13   4     3395.64     3529.62     44.54 o
   1  13   4     3611.97     3877.37     48.01 o
   2  13   4       29.05       33.17     12.69 o
   3  13   4    10501.11    10311.32    176.48 o
   4  13   4      718.42      669.99     40.97 o
   5  13   4      123.02      117.77     25.22 o
  -5  14   4      624.15      693.21     41.10 o
  -4  14   4     1885.14     1899.26     59.17 o
  -3  14   4      776.65      813.02     41.95 o
  -2  14   4      547.88      489.40     46.82 o
  -1  14   4    21381.12    21747.69    214.28 o
   0  14   4     2602.45     2643.64     38.28 o
   1  14   4     1062.01     1099.82     26.23 o
   2  14   4      711.89      681.50     29.77 o
   3  14   4     2988.78     2950.80    123.32 o
   4  14   4      462.74      444.36     35.50 o
   5  14   4      195.31      178.85     27.59 o
  -5  15   4      196.29      218.27     27.69 o
  -4  15   4       22.81       34.35     19.31 o
  -3  15   4      271.18      258.29     26.63 o
  -2  15   4      515.77      504.15     33.93 o
  -1  15   4      188.99      214.71     19.07 o
   0  15   4    11462.08    12103.51    122.66 o
   1  15   4       83.38       86.31     11.95 o
   2  15   4      347.26      364.88     27.85 o
   3  15   4      631.42      573.99     38.70 o
   4  15   4     4379.52     4298.58    120.64 o
   5  15   4       21.55       28.45     22.14 o
  -5  16   4      479.89      488.87     38.16 o
  -4  16   4     5577.86     5496.45    162.39 o
  -3  16   4     1078.03     1075.30     49.00 o
  -2  16   4      171.82      144.69     24.29 o
  -1  16   4     2541.93     2632.64     55.32 o
   0  16   4     3843.74     4010.16     59.28 o
   1  16   4       72.01       74.20     15.25 o
   2  16   4     1406.93     1376.21     44.88 o
   3  16   4      386.84      422.28     57.70 o
   4  16   4      990.35      922.29     51.05 o
  -4  17   4        2.27       23.81     19.31 o
  -3  17   4     1332.00     1340.66     53.92 o
  -2  17   4      396.22      401.74     50.34 o
  -1  17   4       52.09       31.20     14.85 o
   0  17   4      106.59       96.80     18.29 o
   1  17   4     3312.37     3430.36     76.39 o
   2  17   4       36.16       69.46     19.94 o
   3  17   4     6345.55     6292.55    130.87 o
   4  17   4      244.39      277.27     32.83 o
  -4  18   4     2132.83     2033.91     69.56 o
  -3  18   4      554.74      537.79     40.77 o
  -2  18   4      176.38      188.16     29.46 o
  -1  18   4     5771.88     5683.39    103.59 o
   0  18   4     1399.89     1488.26     55.38 o
   1  18   4      341.39      359.85     31.89 o
   2  18   4      924.38      955.99     51.08 o
   3  18   4     1306.98     1315.77     63.27 o
   4  18   4      171.27      150.94     28.36 o
  -4  19   4       73.35       95.77     27.05 o
  -3  19   4       35.90       83.77     33.70 o
  -2  19   4        2.99       14.98     18.62 o
  -1  19   4       46.46       67.22     18.71 o
   0  19   4     8279.35     8402.12    160.01 o
   1  19   4        4.29        0.00     16.04 o
   2  19   4      606.24      642.99     63.36 o
   3  19   4       97.59       78.92     24.16 o
  -3  20   4      551.61      489.25     47.19 o
  -2  20   4       72.53      105.32     26.28 o
  -1  20   4     3578.97     3631.85     93.68 o
   0  20   4     1137.47     1129.15     69.76 o
   1  20   4       52.28       21.05     23.26 o
   2  20   4      796.69      824.34     60.48 o
   3  20   4      551.70      474.00     41.19 o
  -3  21   4      891.76      861.28     56.93 o
  -2  21   4        0.99       45.27     21.54 o
  -1  21   4       84.89       73.02     28.84 o
   0  21   4       50.34       31.03     24.02 o
   1  21   4     1697.04     1731.97     80.00 o
   2  21   4       50.47       24.34     26.05 o
   3  21   4     3592.02     3457.86    131.58 o
  -2  22   4      186.03       98.95     42.76 o
  -1  22   4     2507.97     2549.35     99.54 o
   0  22   4     1550.13     1546.25    151.97 o
   1  22   4       46.83       58.21     26.79 o
   2  22   4      288.60      421.04     67.10 o
  -1  23   4        1.93       31.58     40.79 o
   0  23   4     4298.16     4225.69    175.65 o
   1  23   4       90.74      101.21     30.14 o
  -1   0   5     5358.21     5264.25    118.51 o
   1   0   5    52379.70    50244.38    599.94 o
   3   0   5     6561.23     6508.12     92.16 o
   5   0   5     1284.05     1240.69     56.73 o
  -6   1   5      178.71      225.00     28.95 o
  -3   1   5     1796.94     1768.39     72.37 o
  -2   1   5     3582.84     3372.80     70.13 o
  -1   1   5     6094.93     5925.11     77.27 o
   0   1   5     2439.72     2387.43     23.77 o
   1   1   5    16738.96    16471.71    193.00 o
   2   1   5     2184.20     2161.78     27.83 o
   3   1   5        8.97       11.12      6.94 o
   4   1   5     4922.84     4929.85     80.92 o
   5   1   5     1877.03     1865.20     48.66 o
   6   1   5       43.35       28.97     16.87 o
  -6   2   5     2407.49     2397.60     77.63 o
  -5   2   5       75.82       51.31     18.42 o
  -4   2   5     1115.13     1103.93     64.47 o
  -3   2   5      260.32      265.16     19.74 o
  -2   2   5     9648.30     8991.30    109.15 o
  -1   2   5       18.16        7.53      3.51 o
   0   2   5   116600.03   102609.50    994.39 o
   1   2   5      542.45      549.69     12.28 o
   2   2   5        4.63        0.00      5.59 o
   3   2   5      105.07      101.17      9.24 o
   4   2   5     6324.94     6147.36     95.53 o
   5   2   5       64.96       65.59     16.75 o
   6   2   5       50.01       55.95     18.06 o
  -6   3   5      216.70      256.45     23.20 o
  -5   3   5      125.08      113.16     15.49 o
  -4   3   5     6461.22     6155.32    124.20 o
  -3   3   5      796.47      708.04     18.00 o
  -2   3   5     1333.90     1250.00     17.84 o
  -1   3   5     5125.37     5144.26     61.45 o
   0   3   5      380.51      334.54      9.23 o
   1   3   5    16141.70    15949.16    132.40 o
   2   3   5     2574.46     2620.18     34.94 o
   3   3   5      538.35      552.63     14.82 o
   4   3   5     4294.19     4284.31     74.00 o
   5   3   5     4631.88     4694.37    100.46 o
   6   3   5        2.47        3.58     16.36 o
  -6   4   5       85.06       46.74     17.60 o
  -5   4   5      204.53      186.06     18.92 o
  -4   4   5       49.25       65.39     10.75 o
  -3   4   5    30845.90    29098.84    283.73 o
  -2   4   5     1591.05     1604.78     23.14 o
  -1   4   5     2901.94     3178.04     39.16 o
   0   4   5     1625.93     1813.30     45.18 o
   1   4   5    40589.42    40760.98    308.22 o
   2   4   5       85.30      107.86     10.97 o
   3   4   5     7184.36     7233.12     73.04 o
   4   4   5      967.41      952.48     33.05 o
   5   4   5      119.68       85.95     18.01 o
   6   4   5       26.04        0.00     15.84 o
  -6   5   5      322.37      317.65     26.79 o
  -5   5   5       88.12      104.58     28.95 o
  -4   5   5     8569.51     8504.15    113.35 o
  -3   5   5      927.85      868.67     18.79 o
  -2   5   5     4022.15     3833.22     54.96 o
  -1   5   5     2325.37     2333.21     30.13 o
   0   5   5     5854.65     6307.30     58.26 o
   1   5   5    10353.25    10622.72     88.29 o
   2   5   5     1612.07     1519.13     24.47 o
   3   5   5       10.66        9.62      7.04 o
   4   5   5     5505.72     5560.43     90.27 o
   5   5   5     1997.01     1990.44     51.10 o
   6   5   5      228.55      268.11     41.17 o
  -6   6   5     1773.45     1794.82     58.42 o
  -5   6   5       16.24       14.83     15.16 o
  -4   6   5      730.82      781.27     24.44 o
  -3   6   5     3528.07     3424.10     49.50 o
  -2   6   5     4962.15     4678.87     55.90 o
  -1   6   5      453.52      535.39     11.45 o
   0   6   5    69959.76    71948.41    567.44 o
   1   6   5     3447.03     3610.90     39.45 o
   2   6   5      454.19      474.19     14.05 o
   3   6   5      208.02      191.94     12.76 o
   4   6   5     9325.83     9387.77    135.84 o
   5   6   5        5.95       14.86     14.40 o
   6   6   5        6.49        0.00     19.42 o
  -6   7   5       32.30       44.49     19.27 o
  -5   7   5      149.00      180.62     23.04 o
  -4   7   5     4080.94     3912.00     64.57 o
  -3   7   5     4758.63     4831.66     72.95 o
  -2   7   5     1092.65     1096.96     22.43 o
  -1   7   5     4291.19     4353.23     46.03 o
   0   7   5     1799.87     1960.36     28.22 o
   1   7   5    15416.90    15616.02    127.06 o
   2   7   5      802.98      791.97     17.47 o
   3   7   5      770.80      776.74     24.50 o
   4   7   5     2449.30     2523.86     55.54 o
   5   7   5     4963.14     5096.42    106.29 o
   6   7   5       58.13       78.41     24.63 o
  -6   8   5      231.07      260.88     29.03 o
  -5   8   5        0.19       16.69     21.05 o
  -4   8   5      326.21      348.14     22.12 o
  -3   8   5    21721.81    21016.68    261.61 o
  -2   8   5      881.92      897.46     19.79 o
  -1   8   5      266.36      281.45      9.29 o
   0   8   5     3114.11     3134.78     36.46 o
   1   8   5    22374.65    22975.59    182.19 o
   2   8   5        4.33        3.76      6.99 o
   3   8   5     5847.07     5749.63     90.25 o
   4   8   5     1142.22     1169.21     82.37 o
   5   8   5      112.04       96.74     21.36 o
   6   8   5       74.17       48.82     22.92 o
  -6   9   5      465.40      548.59     75.00 o
  -5   9   5      114.35      150.33     19.23 o
  -4   9   5    11797.85    11409.11    176.20 o
  -3   9   5      746.00      741.37     27.78 o
  -2   9   5     4836.96     4665.81     62.85 o
  -1   9   5     3086.23     3276.90     33.80 o
   0   9   5     4510.22     4952.12     49.33 o
   1   9   5     4449.05     4630.13     45.77 o
   2   9   5     5117.79     5179.82     64.14 o
   3   9   5      681.57      675.25     28.21 o
   4   9   5     4656.94     4665.15     96.96 o
   5   9   5     1627.33     1633.55     66.82 o
   6   9   5       29.04       38.61     21.46 o
  -6  10   5     1960.63     2068.85     71.35 o
  -5  10   5       24.03        4.76     14.95 o
  -4  10   5      452.25      497.85     29.00 o
  -3  10   5     3625.02     3518.00     79.19 o
  -2  10   5     3524.69     3495.27     46.82 o
  -1  10   5       18.06       13.59      6.00 o
   0  10   5    32901.08    33753.27    240.92 o
   1  10   5     3112.83     3106.96     37.29 o
   2  10   5        1.46       27.27      9.20 o
   3  10   5      633.78      625.15     30.81 o
   4  10   5     5720.52     5809.63    115.14 o
   5  10   5        0.79        5.83     18.34 o
  -6  11   5        0.15       21.05     23.03 o
  -5  11   5      300.45      253.72     25.10 o
  -4  11   5     2511.20     2450.68     61.15 o
  -3  11   5     1833.33     1749.37     48.81 o
  -2  11   5      728.45      685.83     22.82 o
  -1  11   5     2031.72     2114.45     30.13 o
   0  11   5      595.29      660.16     16.16 o
   1  11   5    16895.69    17257.90    144.05 o
   2  11   5      210.90      204.01     16.31 o
   3  11   5      126.20      151.80     18.42 o
   4  11   5      687.04      733.23     45.98 o
   5  11   5     4463.00     4348.63    117.54 o
  -5  12   5       37.27        6.22     16.97 o
  -4  12   5      299.57      343.12     46.14 o
  -3  12   5    14668.67    14567.51    225.07 o
  -2  12   5     2137.64     2081.02     42.70 o
  -1  12   5       65.81       71.87      9.25 o
   0  12   5     3108.88     3222.45     39.07 o
   1  12   5    16597.55    16882.75    158.16 o
   2  12   5       27.04       56.33     11.77 o
   3  12   5     2913.04     3020.24     74.39 o
   4  12   5      588.17      497.22     35.80 o
   5  12   5      136.23      165.73     25.74 o
  -5  13   5       12.25       13.87     17.30 o
  -4  13   5     6695.23     6211.07    118.68 o
  -3  13   5       19.27        5.41     15.22 o
  -2  13   5     3169.36     3311.47     84.12 o
  -1  13   5      198.37      222.82     14.35 o
   0  13   5     2792.83     2925.05     39.74 o
   1  13   5     1252.36     1275.06     25.88 o
   2  13   5     3698.41     3607.73     58.59 o
   3  13   5       25.43       51.82     17.95 o
   4  13   5     4101.35     4135.58    165.89 o
   5  13   5      282.53      272.76     31.58 o
  -5  14   5      288.54      259.47     28.73 o
  -4  14   5      325.43      372.76     42.70 o
  -3  14   5     2779.35     2689.35     96.43 o
  -2  14   5     3133.70     3199.24     76.20 o
  -1  14   5      402.22      396.83     21.52 o
   0  14   5    20961.55    21866.79    189.77 o
   1  14   5     1536.81     1560.74     35.95 o
   2  14   5      243.73      279.88     19.12 o
   3  14   5      820.00      866.79     45.89 o
   4  14   5     2710.62     2600.82     75.47 o
   5  14   5        8.43        8.84     20.29 o
  -5  15   5      169.50      153.27     25.29 o
  -4  15   5      239.61      256.24     29.54 o
  -3  15   5     1592.33     1621.32     54.92 o
  -2  15   5      406.21      423.00     32.41 o
  -1  15   5     1850.96     1896.99     45.07 o
   0  15   5      290.76      249.62     15.87 o
   1  15   5     6743.33     6758.29     79.24 o
   2  15   5       40.54       25.57     12.03 o
   3  15   5      103.77      111.04     24.31 o
   4  15   5      362.41      354.31     38.54 o
   5  15   5     2672.00     2583.94    110.98 o
  -5  16   5       11.87       46.91     23.46 o
  -4  16   5      284.00      299.49     35.16 o
  -3  16   5     9202.28     8831.59    272.65 o
  -2  16   5     1112.37     1095.24     47.30 o
  -1  16   5      147.79      137.68     17.28 o
   0  16   5     2924.17     3048.87     55.15 o
   1  16   5     8270.30     8404.60    119.54 o
   2  16   5       91.42       97.47     18.14 o
   3  16   5      595.39      595.45     41.47 o
   4  16   5     1597.09     1644.63     62.26 o
  -4  17   5     3366.41     3358.88     88.49 o
  -3  17   5       11.59        0.00     18.47 o
  -2  17   5      550.62      635.51     41.24 o
  -1  17   5      255.02      243.99     26.78 o
   0  17   5      545.14      507.23     28.02 o
   1  17   5      158.10      143.17     20.76 o
   2  17   5      751.67      787.28     38.95 o
   3  17   5       56.33       71.53     21.91 o
   4  17   5     1945.57     1826.25     66.82 o
  -4  18   5      150.53      130.01     27.97 o
  -3  18   5     3016.02     2897.53     81.91 o
  -2  18   5     1032.45      970.66     50.64 o
  -1  18   5       60.78       39.29     17.10 o
   0  18   5     8805.97     8828.91    163.05 o
   1  18   5     2533.66     2741.27    104.08 o
   2  18   5       53.96       23.53     18.87 o
   3  18   5     1368.56     1392.59     96.26 o
   4  18   5     1927.57     1878.28     78.62 o
  -4  19   5      174.13      186.98     29.88 o
  -3  19   5      662.86      617.58     44.18 o
  -2  19   5       34.89       46.58     26.17 o
  -1  19   5      440.88      471.16     32.47 o
   0  19   5       48.01       50.12     20.59 o
   1  19   5     3272.67     3318.21     87.35 o
   2  19   5       29.53       26.21     19.53 o
   3  19   5       83.19       87.11     24.34 o
  -3  20   5     2432.96     2376.75     77.39 o
  -2  20   5     1402.72     1382.49     58.86 o
  -1  20   5       54.27       35.18     41.45 o
   0  20   5     3208.18     3134.67    106.50 o
   1  20   5     2635.70     2695.31     98.57 o
   2  20   5       23.64       27.53     46.71 o
   3  20   5     1192.13     1076.76     59.46 o
  -3  21   5        2.32        0.00     22.69 o
  -2  21   5      837.16      788.62     50.54 o
  -1  21   5       10.45       40.60     26.50 o
   0  21   5      720.00      540.85     51.07 o
   1  21   5      193.31      216.64     35.81 o
   2  21   5      417.43      450.90     47.75 o
  -2  22   5      463.77      334.16     45.48 o
  -1  22   5      260.86      279.93     41.39 o
   0  22   5     2239.93     2233.00    122.37 o
   1  22   5     1737.25     1710.27     80.93 o
   2  22   5        0.72        0.00     31.58 o
  -1  23   5      593.83      609.20     82.89 o
   0  23   5       11.57       35.53     26.05 o
   1  23   5     1471.71     1433.56     96.71 o
  -4   0   6      493.62      480.25     44.74 o
  -2   0   6    35287.64    32561.22    778.93 o
   0   0   6     1111.22     1150.94     32.18 o
   2   0   6    32457.41    31643.14    382.93 o
   4   0   6     5867.24     5797.27    132.11 o
   6   0   6       70.95       76.31     27.91 o
  -4   1   6      573.13      593.79     33.15 o
  -3   1   6    22155.93    21254.16    371.65 o
  -2   1   6    12741.67    12286.58    247.49 o
  -1   1   6     2028.74     2073.91     24.65 o
   0   1   6     5148.76     4983.37     43.72 o
   1   1   6    10872.07    10623.71    103.35 o
   2   1   6     3386.70     3330.92     39.04 o
   3   1   6      683.51      700.49     16.87 o
   4   1   6     2655.44     2605.24     54.92 o
   5   1   6      797.31      843.02     37.41 o
   6   1   6     1355.51     1416.51     47.40 o
  -6   2   6      149.93      185.52     28.95 o
  -4   2   6       16.94        6.24     12.50 o
  -3   2   6      236.95      250.14     13.32 o
  -2   2   6      289.25      310.49     10.00 o
  -1   2   6     8358.67     7965.32     71.61 o
   0   2   6       82.84       91.51      6.59 o
   1   2   6    47786.63    44919.41    402.48 o
   2   2   6      418.40      444.84     13.52 o
   3   2   6       25.49       18.14      6.91 o
   4   2   6       74.75       64.23     14.56 o
   5   2   6     9675.06     9463.21    142.26 o
   6   2   6        3.71        3.83     16.32 o
  -6   3   6     4507.35     4831.49    143.42 o
  -5   3   6      455.20      438.15     35.53 o
  -4   3   6      745.24      729.96     31.64 o
  -3   3   6    13372.63    12642.05    127.59 o
  -2   3   6     8888.55     8324.77     85.54 o
  -1   3   6     1295.27     1244.67     25.79 o
   0   3   6     8266.72     8120.70     76.35 o
   1   3   6     5846.06     5490.56     57.13 o
   2   3   6     6021.01     6178.61     67.95 o
   3   3   6       10.54       25.66      7.56 o
   4   3   6      305.36      345.70     23.83 o
   5   3   6      468.22      482.12     29.44 o
   6   3   6     1509.01     1570.66     49.97 o
  -6   4   6      101.11      103.95     27.63 o
  -5   4   6      117.14       73.68     23.68 o
  -4   4   6      650.40      658.00     22.69 o
  -3   4   6       17.84        0.88     10.49 o
  -2   4   6    40922.89    38355.67    370.99 o
  -1   4   6      255.32      305.29     11.44 o
   0   4   6     1767.35     1994.30     23.09 o
   1   4   6      914.29      917.20     16.72 o
   2   4   6    38051.73    37582.70    341.48 o
   3   4   6      103.92      108.59      9.76 o
   4   4   6     4706.61     4585.97     79.74 o
   5   4   6      109.01      122.42     19.19 o
   6   4   6      150.92      146.58     30.58 o
  -6   5   6     1975.59     2020.07     57.88 o
  -5   5   6     2276.09     2271.10     69.08 o
  -4   5   6       10.07       11.01      8.02 o
  -3   5   6    19025.66    17957.15    198.94 o
  -2   5   6     4431.13     4235.93     55.42 o
  -1   5   6     1793.34     1914.38     26.91 o
   0   5   6     3253.21     3340.16     35.89 o
   1   5   6    14083.26    14279.32    116.28 o
   2   5   6     2244.00     2235.75     31.27 o
   3   5   6     1641.88     1613.82     33.34 o
   4   5   6      979.02     1014.01     41.02 o
   5   5   6     1750.92     1720.52     48.66 o
   6   5   6     1160.08     1184.28     45.25 o
  -6   6   6       18.36       34.87     17.39 o
  -5   6   6     2345.80     2332.96     88.81 o
  -4   6   6        0.01        0.00      8.51 o
  -3   6   6      216.38      235.65     12.87 o
  -2   6   6     1779.19     1715.83     26.85 o
  -1   6   6     7695.30     7587.35     68.15 o
   0   6   6       71.36      105.03      7.72 o
   1   6   6    38594.68    38348.46    293.25 o
   2   6   6     2477.67     2560.32     40.57 o
   3   6   6      236.25      215.67     13.89 o
   4   6   6       66.70       88.38     19.44 o
   5   6   6     5464.73     5507.68     97.67 o
   6   6   6        0.16       10.94     19.87 o
  -6   7   6     4631.71     4685.83    107.73 o
  -5   7   6      380.70      376.86     40.79 o
  -4   7   6      735.33      713.27     24.88 o
  -3   7   6     6486.54     6250.95     89.73 o
  -2   7   6    11494.28    11444.56    122.32 o
  -1   7   6     2644.17     2805.13     33.39 o
   0   7   6     8563.56     8721.16     79.90 o
   1   7   6    10220.97    10597.26     96.11 o
   2   7   6     3377.06     3355.28     39.81 o
   3   7   6      611.69      597.29     23.45 o
   4   7   6      917.41      938.49     42.14 o
   5   7   6      438.60      475.71     35.18 o
   6   7   6     1765.92     1790.75     63.02 o
  -6   8   6       33.49       12.25     17.98 o
  -5   8   6      197.04      204.79     24.91 o
  -4   8   6       17.85       60.75     13.73 o
  -3   8   6      138.31      125.40     14.15 o
  -2   8   6    28899.25    28049.46    261.27 o
  -1   8   6      896.29      907.58     17.64 o
   0   8   6      175.24      230.69     10.61 o
   1   8   6     3297.38     3445.58     38.52 o
   2   8   6    26687.69    26779.30    237.41 o
   3   8   6       25.46       38.54     12.43 o
   4   8   6     2684.21     2699.63     56.92 o
   5   8   6      490.86      507.08     46.09 o
   6   8   6       22.01        0.00     20.04 o
  -6   9   6     1475.18     1513.69     62.50 o
  -5   9   6     1120.47     1174.04    105.26 o
  -4   9   6       94.26      120.01     17.01 o
  -3   9   6    18115.41    17304.21    222.00 o
  -2   9   6     2069.39     2086.11     32.30 o
  -1   9   6     1243.34     1233.94     18.64 o
   0   9   6     1609.72     1671.47     24.41 o
   1   9   6    10698.25    11010.39     96.09 o
   2   9   6      438.55      433.18     20.81 o
   3   9   6      573.15      590.39     27.92 o
   4   9   6      453.61      437.85     32.15 o
   5   9   6      694.59      685.57     42.44 o
  -6  10   6        0.97       15.96     21.16 o
  -5  10   6     1885.66     1834.11     51.32 o
  -4  10   6      450.78      489.03     31.43 o
  -3  10   6        0.81       17.21     11.69 o
  -2  10   6     2078.38     2142.39     34.25 o
  -1  10   6     4506.95     4565.66     49.18 o
   0  10   6     1050.62     1141.06     20.99 o
   1  10   6    24891.50    25685.35    205.45 o
   2  10   6     1074.92     1090.69     33.81 o
   3  10   6      159.73      170.79     18.01 o
   4  10   6      629.56      686.43     39.95 o
   5  10   6     3904.65     4040.11     96.96 o
  -6  11   6     3431.52     3534.99    100.16 o
  -5  11   6      272.51      253.93     24.45 o
  -4  11   6       31.54       33.07     15.63 o
  -3  11   6     3603.32     3609.45    103.97 o
  -2  11   6     9073.58     9231.58    132.66 o
  -1  11   6     1355.60     1355.70     23.66 o
   0  11   6     5562.51     5851.60     58.51 o
   1  11   6     2294.04     2389.21     34.99 o
   2  11   6     3485.70     3538.72     60.45 o
   3  11   6      191.14      166.64     18.91 o
   4  11   6     1310.23     1346.13     52.70 o
   5  11   6       57.90      104.26     23.45 o
  -5  12   6        2.15        0.00     15.37 o
  -4  12   6      503.54      531.04     43.23 o
  -3  12   6       55.78       45.11     16.57 o
  -2  12   6    12713.08    12860.60    177.28 o
  -1  12   6     1859.57     1863.22     33.31 o
   0  12   6        4.99        0.00      7.20 o
   1  12   6     4395.74     4378.66     55.37 o
   2  12   6    11963.35    12443.56    144.31 o
   3  12   6        2.70        5.16     16.14 o
   4  12   6     2443.33     2558.59     72.38 o
   5  12   6      537.90      487.01     38.85 o
  -5  13   6      249.76      315.92     28.24 o
  -4  13   6        2.56        0.00     15.72 o
  -3  13   6    12781.04    12313.26    198.49 o
  -2  13   6      696.01      658.71     35.69 o
  -1  13   6      190.83      193.46     15.53 o
   0  13   6       89.82       93.42     12.51 o
   1  13   6     6860.19     6888.08     73.25 o
   2  13   6      661.89      671.59     27.02 o
   3  13   6      390.36      374.45     31.39 o
   4  13   6      292.48      284.45     31.02 o
   5  13   6      697.59      783.24     58.53 o
  -5  14   6      853.80      887.31     46.03 o
  -4  14   6        1.11        0.00     23.66 o
  -3  14   6      115.21      128.10     21.36 o
  -2  14   6     3085.68     3152.63     75.91 o
  -1  14   6     2602.11     2775.75     54.53 o
   0  14   6     1205.49     1218.02     27.90 o
   1  14   6    10782.80    11004.67    113.95 o
   2  14   6     1278.48     1262.83     34.36 o
   3  14   6       13.53        4.41     19.43 o
   4  14   6      597.95      616.39     56.61 o
   5  14   6     3643.50     3631.56     96.54 o
  -5  15   6        0.42        0.00     19.27 o
  -4  15   6      633.17      657.35     74.87 o
  -3  15   6      679.39      693.29     40.75 o
  -2  15   6     5123.23     5234.78    132.27 o
  -1  15   6       22.78       34.41     13.40 o
   0  15   6     5739.51     5851.75     75.42 o
   1  15   6       87.19       74.46     12.60 o
   2  15   6     1949.38     2015.02     53.25 o
   3  15   6        1.06        0.00     16.43 o
   4  15   6      420.11      416.79     37.12 o
  -5  16   6       94.94      128.16     25.10 o
  -4  16   6      405.98      416.46     34.65 o
  -3  16   6      121.91       94.68     36.58 o
  -2  16   6     7994.47     7920.56    147.35 o
  -1  16   6      931.95      999.43     46.94 o
   0  16   6      135.27      117.94     17.04 o
   1  16   6     4811.93     4828.20     83.88 o
   2  16   6     5857.67     5923.69    105.22 o
   3  16   6      227.60      231.50     29.79 o
   4  16   6      823.54      818.88     49.33 o
  -4  17   6        0.11        0.00     17.57 o
  -3  17   6     8129.46     7666.88    148.87 o
  -2  17   6      230.29      240.50     28.57 o
  -1  17   6       26.35       24.54     15.38 o
   0  17   6      147.24      143.35     18.49 o
   1  17   6     2103.15     2287.69     95.93 o
   2  17   6       63.22       55.05     17.25 o
   3  17   6      167.39      204.88     27.85 o
   4  17   6      188.26      202.30     29.69 o
  -4  18   6       58.14       56.71     22.44 o
  -3  18   6        1.47        0.15     19.66 o
  -2  18   6     2486.20     2549.22     75.96 o
  -1  18   6      358.54      383.55     28.78 o
   0  18   6       95.59      100.79     20.26 o
   1  18   6     6227.89     6276.69    128.59 o
   2  18   6     3596.28     3638.50     92.16 o
   3  18   6       35.77       56.93     21.96 o
   4  18   6      638.47      567.75     44.26 o
  -4  19   6      944.30      917.75     53.92 o
  -3  19   6      354.32      277.02     32.55 o
  -2  19   6     1971.02     1864.37     66.32 o
  -1  19   6      229.92      196.86     27.78 o
   0  19   6     2214.62     2267.72     70.83 o
   1  19   6       72.46      121.66     42.76 o
   2  19   6     1785.59     1776.98     76.75 o
   3  19   6        0.06        0.00     18.73 o
  -3  20   6        0.83       14.89     20.72 o
  -2  20   6     2299.83     2385.75     84.29 o
  -1  20   6     1150.36     1024.29     67.84 o
   0  20   6        0.49        0.00     20.86 o
   1  20   6     2819.65     2876.40    138.16 o
   2  20   6     2928.06     2801.84    100.94 o
   3  20   6       71.41       47.23     26.00 o
  -3  21   6     4517.85     4505.45    114.12 o
  -2  21   6       98.60       42.16     24.02 o
  -1  21   6       18.77       13.73     24.54 o
   0  21   6        0.13        0.00     20.69 o
   1  21   6     1731.96     1723.93    113.81 o
   2  21   6       54.99       71.05     40.79 o
  -2  22   6     1890.52     1881.03     71.40 o
  -1  22   6      190.08      165.85     35.74 o
   0  22   6      165.51      172.28     33.95 o
   1  22   6     2837.81     2589.77    101.40 o
   2  22   6     1388.57     1165.77    109.21 o
  -1  23   6       55.87      140.79     52.63 o
   0  23   6     1703.27     1708.63    130.26 o
   1  23   6        1.99        4.05     24.34 o
  -3   0   7     5081.69     4703.86    139.47 o
  -1   0   7    51545.66    49781.07    580.98 o
   1   0   7     1146.70     1121.02     27.90 o
   3   0   7    20338.94    20250.26    256.42 o
   5   0   7     1629.04     1648.83     71.71 o
  -4   1   7     1123.52     1035.16     41.21 o
  -3   1   7     1566.65     1577.92     45.48 o
  -2   1   7    32800.65    31030.47    366.57 o
  -1   1   7    15815.65    14905.31    127.99 o
   0   1   7        0.38        8.59      4.64 o
   1   1   7    15102.82    15309.44    156.69 o
   2   1   7    14662.78    14673.35    133.74 o
   3   1   7      541.37      560.56     17.00 o
   4   1   7        5.38       15.20     13.79 o
   5   1   7     1267.58     1271.87     42.59 o
   6   1   7       99.46       89.77     20.98 o
  -4   2   7     1011.60      976.30     61.84 o
  -3   2   7        0.05        0.00      9.74 o
  -2   2   7     1980.20     1761.57     26.21 o
  -1   2   7       29.24       43.62      8.16 o
   0   2   7     5544.42     5434.93     50.95 o
   1   2   7       56.21       72.41      7.27 o
   2   2   7    27651.54    27445.49    225.07 o
   3   2   7       39.48       32.23      7.56 o
   4   2   7        0.84        0.55     12.65 o
   5   2   7       17.91       17.53     15.19 o
   6   2   7     4003.54     3997.04     83.86 o
  -5   3   7     4799.28     4755.17    134.21 o
  -4   3   7     1321.82     1232.59     55.26 o
  -3   3   7       31.22       24.25      5.39 o
  -2   3   7    28725.23    27481.50    267.29 o
  -1   3   7    25458.72    24777.18    225.77 o
   0   3   7      313.71      360.53     14.42 o
   1   3   7    11499.26    11264.17    104.82 o
   2   3   7     8019.89     7898.79     84.35 o
   3   3   7      686.72      674.01     19.93 o
   4   3   7       28.91       31.32     13.70 o
   5   3   7     1075.40     1073.34     48.14 o
   6   3   7       90.84      134.86     22.24 o
  -6   4   7       16.25        5.26     22.37 o
  -5   4   7     1503.79     1539.44     64.47 o
  -4   4   7      230.88      229.99     25.66 o
  -3   4   7     6086.68     5796.65     64.12 o
  -2   4   7      643.73      657.66     15.43 o
  -1   4   7    31347.31    30381.34    275.64 o
   0   4   7     1292.16     1414.80     19.51 o
   1   4   7     2937.83     2979.11     34.32 o
   2   4   7       25.86       42.85     12.80 o
   3   4   7    16415.43    16616.57    164.06 o
   4   4   7        3.69       24.67     13.28 o
   5   4   7     2529.55     2422.58     59.17 o
   6   4   7      127.99      111.69     27.87 o
  -6   5   7      273.51      368.41     40.79 o
  -5   5   7     2842.57     2854.22     66.68 o
  -4   5   7     1039.16      977.88     24.34 o
  -3   5   7      324.71      300.32     14.84 o
  -2   5   7    27173.98    25862.29    280.78 o
  -1   5   7    10304.37    10392.74     95.82 o
   0   5   7      267.98      347.95     15.99 o
   1   5   7     5737.94     5745.98     54.32 o
   2   5   7    14804.25    14549.95    134.00 o
   3   5   7     2137.00     2095.38     34.80 o
   4   5   7       28.00       16.27     11.04 o
   5   5   7      863.68      857.16     39.22 o
   6   5   7       40.61       58.83     18.43 o
  -6   6   7     3507.03     3654.37     86.29 o
  -5   6   7       34.10       29.82     16.44 o
  -4   6   7     1396.61     1398.51     31.67 o
  -3   6   7       13.72       15.96      9.92 o
  -2   6   7     4671.50     4596.59     55.14 o
  -1   6   7      617.71      618.99     14.50 o
   0   6   7     4017.99     4212.22     44.64 o
   1   6   7       18.09       19.27      5.90 o
   2   6   7    14390.90    14372.02    133.45 o
   3   6   7     1270.87     1307.54     29.89 o
   4   6   7       70.37       50.33     12.79 o
   5   6   7       21.90       40.95     16.52 o
   6   6   7     3641.85     3700.37     94.93 o
  -6   7   7      126.68      141.14     21.81 o
  -5   7   7     5993.78     5989.53    124.51 o
  -4   7   7       44.83       57.00     11.94 o
  -3   7   7      215.80      225.33     15.37 o
  -2   7   7    13961.82    13287.33    177.18 o
  -1   7   7    25190.31    24952.32    216.16 o
   0   7   7       52.47       52.61      6.82 o
   1   7   7    10389.71    10660.33     97.53 o
   2   7   7     3547.90     3748.21     77.39 o
   3   7   7      153.46      173.66     15.40 o
   4   7   7      119.88      116.82     15.13 o
   5   7   7     1721.33     1773.10     84.49 o
   6   7   7        0.29       26.81     20.59 o
  -6   8   7      298.39      265.89     28.44 o
  -5   8   7      458.64      522.91     35.03 o
  -4   8   7      222.79      238.41     18.79 o
  -3   8   7     3667.89     3588.45     61.46 o
  -2   8   7      693.46      654.88     18.74 o
  -1   8   7    13939.25    13816.63    126.51 o
   0   8   7     1587.66     1700.36     26.66 o
   1   8   7      953.84      944.47     20.12 o
   2   8   7      829.02      902.95     24.78 o
   3   8   7    11616.03    11485.59    161.47 o
   4   8   7      204.35      190.46     23.77 o
   5   8   7     1328.24     1344.85     53.08 o
   6   8   7      124.31      145.70     27.21 o
  -6   9   7      210.12      234.80     48.03 o
  -5   9   7     1411.38     1516.85     56.01 o
  -4   9   7     3948.67     3768.67     74.13 o
  -3   9   7       41.58       35.15     13.10 o
  -2   9   7    22707.61    22663.11    242.80 o
  -1   9   7     7096.29     7370.25     70.83 o
   0   9   7      133.06      155.51      9.96 o
   1   9   7     1841.80     1840.04     27.37 o
   2   9   7    15316.58    15129.49    180.32 o
   3   9   7      216.16      229.38     19.56 o
   4   9   7      180.27      179.80     26.56 o
   5   9   7      596.51      632.21     64.66 o
  -6  10   7     2008.66     2064.33     70.81 o
  -5  10   7      542.49      555.97     40.08 o
  -4  10   7      442.52      469.34     58.83 o
  -3  10   7       66.72       96.50     16.41 o
  -2  10   7     2896.18     2857.86     45.32 o
  -1  10   7     1207.66     1314.17     23.38 o
   0  10   7     1905.98     1929.85     29.39 o
   1  10   7       86.33      109.19     10.80 o
   2  10   7    12195.96    12368.84    153.51 o
   3  10   7     2332.75     2359.39     54.38 o
   4  10   7       76.21       78.10     20.43 o
   5  10   7      414.86      376.60     34.83 o
  -6  11   7       23.33       63.74     22.76 o
  -5  11   7     7675.49     7269.29    128.95 o
  -4  11   7       46.52       45.50     16.80 o
  -3  11   7      372.01      383.05     44.08 o
  -2  11   7     4032.06     4133.87     73.58 o
  -1  11   7    17460.34    17552.48    172.86 o
   0  11   7       39.73       52.04      7.90 o
   1  11   7     4276.99     4270.79     53.95 o
   2  11   7     1634.41     1612.25     38.92 o
   3  11   7      234.58      231.10     26.64 o
   4  11   7       13.83        0.00     16.83 o
   5  11   7      638.37      689.22     61.97 o
  -5  12   7     1514.04     1445.69     72.96 o
  -4  12   7       15.88       44.35     17.59 o
  -3  12   7     1665.21     1611.70     93.01 o
  -2  12   7       33.19       34.19     13.83 o
  -1  12   7     8930.90     9171.59    100.65 o
   0  12   7      262.30      286.36     13.57 o
   1  12   7      892.93      882.12     23.92 o
   2  12   7     1563.01     1650.09     40.46 o
   3  12   7     9383.85     9397.01    165.32 o
   4  12   7      166.88      211.74     27.28 o
   5  12   7     1045.26     1036.97     54.68 o
  -5  13   7      265.87      283.83     27.45 o
  -4  13   7     2604.02     2567.91     66.96 o
  -3  13   7       17.89       22.37     16.03 o
  -2  13   7    17920.26    17493.99    266.87 o
  -1  13   7      944.50      990.81     29.45 o
   0  13   7       28.36       32.24      9.45 o
   1  13   7      765.22      773.83     24.20 o
   2  13   7    10995.13    11127.55    146.14 o
   3  13   7      316.35      338.97     33.92 o
   4  13   7      248.67      227.94     28.88 o
   5  13   7      105.36      100.74     25.10 o
  -5  14   7       34.08       55.30     20.33 o
  -4  14   7      476.48      520.01     60.23 o
  -3  14   7      150.02      202.85     24.34 o
  -2  14   7      748.00      815.11     40.75 o
  -1  14   7     1369.62     1430.25     38.43 o
   0  14   7     2183.01     2311.75     38.68 o
   1  14   7        5.58        5.57      9.39 o
   2  14   7     4417.64     4428.54     75.63 o
   3  14   7     1306.25     1396.98     62.42 o
   4  14   7      101.57      101.48     24.55 o
   5  14   7      559.37      579.79     44.59 o
  -5  15   7     4064.58     3896.44    122.08 o
  -4  15   7        5.51       12.31     17.79 o
  -3  15   7      461.51      501.46     35.10 o
  -2  15   7     1118.22     1097.65     47.23 o
  -1  15   7    10390.51    10311.87    152.25 o
   0  15   7       14.88        9.57     12.97 o
   1  15   7     5660.87     5798.79     76.41 o
   2  15   7      388.13      487.24     30.48 o
   3  15   7       27.88       26.38     18.46 o
   4  15   7       62.83       74.37     25.27 o
  -5  16   7      492.08      472.79     37.26 o
  -4  16   7      180.35      228.73     28.35 o
  -3  16   7      594.78      575.32     38.84 o
  -2  16   7      724.94      646.80     40.44 o
  -1  16   7     7186.89     6991.97    115.69 o
   0  16   7      491.52      517.18     28.17 o
   1  16   7      712.09      696.83     40.87 o
   2  16   7     1861.39     1997.11     71.72 o
   3  16   7     4432.71     4449.27    105.07 o
   4  16   7       64.42       88.04     28.81 o
  -4  17   7      945.07      941.09     51.36 o
  -3  17   7        2.45        0.00     19.34 o
  -2  17   7     9470.65     9399.03    171.41 o
  -1  17   7      461.86      504.97     33.99 o
   0  17   7        2.28        5.14     13.83 o
   1  17   7      264.72      268.15     29.02 o
   2  17   7     6370.60     6227.25    111.49 o
   3  17   7       27.24       49.72     24.44 o
   4  17   7       64.74       76.51     24.16 o
  -4  18   7      341.09      323.26     33.86 o
  -3  18   7      415.01      367.77     35.41 o
  -2  18   7      761.10      841.97     48.81 o
  -1  18   7      874.49      972.01     43.69 o
   0  18   7     1004.03      967.13     42.99 o
   1  18   7       12.16       21.00     20.86 o
   2  18   7     2520.55     2491.30     91.16 o
   3  18   7     1978.82     2006.35    102.08 o
   4  18   7        1.19        0.00     18.77 o
  -4  19   7       23.81        5.48     21.96 o
  -3  19   7       98.89       80.64     33.58 o
  -2  19   7      288.25      256.63     31.65 o
  -1  19   7     4073.28     4063.24    105.17 o
   0  19   7      135.74      110.11     23.68 o
   1  19   7     3162.51     3175.96    120.39 o
   2  19   7       79.02       94.08     28.84 o
   3  19   7       22.41       11.91     19.63 o
  -3  20   7      904.25      724.84     90.83 o
  -2  20   7      267.75      209.13     46.23 o
  -1  20   7     1650.34     1613.04     76.75 o
   0  20   7      563.99      580.89     52.08 o
   1  20   7      191.51      194.06     34.27 o
   2  20   7     1185.07     1201.60     69.61 o
   3  20   7     1914.86     1720.31     81.40 o
  -3  21   7      133.43      166.08     38.84 o
  -2  21   7     4728.84     4669.73    115.95 o
  -1  21   7        2.28        0.00     23.71 o
   0  21   7       30.08        5.78     28.29 o
   1  21   7      100.02      152.49     32.24 o
   2  21   7     4034.24     4023.61    181.58 o
  -2  22   7      222.30      256.53     48.68 o
  -1  22   7     1235.48     1080.04     74.41 o
   0  22   7       23.23        0.00     37.50 o
   1  22   7        1.44        2.63     23.26 o
   2  22   7     1240.16     1146.03    106.58 o
  -1  23   7     3379.72     3170.99    165.79 o
   0  23   7       95.37      136.84     47.37 o
  -4   0   8     5954.26     5622.26    169.73 o
  -2   0   8    13837.72    12895.56    294.68 o
   0   0   8    17606.41    17880.40    219.15 o
   2   0   8    11353.87    11358.07    180.72 o
   4   0   8     9994.45     9915.32    163.39 o
   6   0   8      419.36      392.06     43.26 o
  -4   1   8     7912.28     7589.33    221.05 o
  -3   1   8     2437.93     2278.96     58.53 o
  -2   1   8      566.76      628.08     14.98 o
  -1   1   8    20854.18    19651.05    167.87 o
   0   1   8    18881.95    17885.47    139.83 o
   1   1   8        6.72        8.37      6.14 o
   2   1   8     6741.17     6784.33     70.38 o
   3   1   8    12943.09    12908.34    122.97 o
   4   1   8      377.94      408.82     21.01 o
   5   1   8       21.71       56.51     20.91 o
   6   1   8      850.93      861.21     42.46 o
  -4   2   8      210.71      232.89     36.84 o
  -3   2   8      933.27      872.60     15.91 o
  -2   2   8      318.02      328.44     11.07 o
  -1   2   8    27872.17    26866.62    230.07 o
   0   2   8       85.15      100.92      6.71 o
   1   2   8     1901.01     1890.46     27.43 o
   2   2   8        3.03        4.60      6.44 o
   3   2   8     3908.50     3940.56     48.69 o
   4   2   8      290.92      292.03     18.78 o
   5   2   8       42.11       39.38     16.93 o
   6   2   8       17.58       63.35     21.27 o
  -4   3   8     8530.47     8248.15    158.44 o
  -3   3   8      818.81      765.59     18.04 o
  -2   3   8        1.66        7.57      5.31 o
  -1   3   8    15802.06    14949.61    158.31 o
   0   3   8    28251.00    26912.99    217.37 o
   1   3   8      351.38      389.09     14.10 o
   2   3   8     6830.06     6798.74     75.88 o
   3   3   8    13639.66    13350.86    136.54 o
   4   3   8       13.27        6.65     11.36 o
   5   3   8        6.43       24.09     17.47 o
   6   3   8      846.38      937.35     44.78 o
  -6   4   8      431.77      436.83     39.47 o
  -5   4   8      217.54      203.94     27.63 o
  -4   4   8     7462.77     7061.97    205.92 o
  -3   4   8       90.59      106.31      8.97 o
  -2   4   8    10421.05     9880.03    142.01 o
  -1   4   8     1009.04      995.09     20.39 o
   0   4   8     6124.42     5982.96     57.05 o
   1   4   8       33.28       26.89      6.48 o
   2   4   8     7196.35     7257.69     96.84 o
   3   4   8      449.62      419.41     17.71 o
   4   4   8     9160.95     9231.80    122.23 o
   5   4   8       12.92       12.07     15.14 o
   6   4   8      811.85      843.91     43.57 o
  -6   5   8       59.33       96.05     26.32 o
  -5   5   8        1.29        0.00     18.42 o
  -4   5   8     4057.13     4023.63     72.32 o
  -3   5   8     2999.90     2925.74     56.71 o
  -2   5   8      887.03      916.46     22.00 o
  -1   5   8    30331.12    29541.58    270.72 o
   0   5   8    15239.27    15073.58    129.30 o
   1   5   8      655.50      688.14     15.78 o
   2   5   8     3886.10     3894.02     49.80 o
   3   5   8    12487.78    12485.78    130.01 o
   4   5   8        4.13       11.58     13.53 o
   5   5   8        2.98        0.00     14.43 o
   6   5   8      480.00      459.22     33.36 o
  -6   6   8        4.35        0.00     23.68 o
  -5   6   8     9530.42     9594.29    178.95 o
  -4   6   8      533.01      486.61     23.87 o
  -3   6   8      540.69      553.69     33.55 o
  -2   6   8      576.48      607.15     18.42 o
  -1   6   8    17548.08    17743.99    157.87 o
   0   6   8      225.98      254.59     10.59 o
   1   6   8     1595.68     1648.30     24.46 o
   2   6   8       41.75       28.57      8.27 o
   3   6   8     4021.33     4004.67     54.72 o
   4   6   8      203.24      195.15     17.86 o
   5   6   8       54.03       72.48     18.30 o
   6   6   8        3.73       14.11     20.81 o
  -6   7   8       97.59      108.93     19.60 o
  -5   7   8       64.97       48.62     22.37 o
  -4   7   8     7029.72     6749.91    137.71 o
  -3   7   8      534.76      529.99     26.02 o
  -2   7   8       60.56       80.34     12.53 o
  -1   7   8     8085.09     7820.66     77.95 o
   0   7   8    27395.00    27481.39    227.50 o
   1   7   8      366.94      438.40     18.72 o
   2   7   8    10095.99     9893.99    113.77 o
   3   7   8     6713.86     6801.02     95.66 o
   4   7   8      145.81      145.83     15.31 o
   5   7   8      168.61      140.49     21.31 o
  -6   8   8      316.89      345.09     51.31 o
  -5   8   8      461.82      452.83     32.78 o
  -4   8   8     4587.62     4420.00     82.58 o
  -3   8   8       25.04       17.62     10.37 o
  -2   8   8     6936.66     6879.84    102.63 o
  -1   8   8     1055.55     1147.69     20.63 o
   0   8   8     7262.48     7459.36     72.88 o
   1   8   8      377.39      377.46     14.60 o
   2   8   8     2315.22     2444.16     42.23 o
   3   8   8      208.80      210.78     17.55 o
   4   8   8     4756.77     4619.96    100.00 o
   5   8   8        7.41        2.65     17.74 o
  -6   9   8      104.04      130.62     23.98 o
  -5   9   8        1.19        0.00     17.60 o
  -4   9   8     2069.28     2044.60     50.77 o
  -3   9   8     2446.45     2416.55     49.95 o
  -2   9   8      474.16      425.77     19.40 o
  -1   9   8    22009.31    21623.55    251.55 o
   0   9   8     9703.84     9907.87    102.69 o
   1   9   8      140.44      121.39     10.79 o
   2   9   8     2611.77     2577.63     49.35 o
   3   9   8    13777.39    13655.64    190.38 o
   4   9   8       76.86       81.27     20.90 o
   5   9   8       69.46       64.71     22.43 o
  -6  10   8      133.15      115.09     24.97 o
  -5  10   8     5073.47     5266.19    123.48 o
  -4  10   8      497.13      502.45     29.57 o
  -3  10   8       13.53        6.37     12.98 o
  -2  10   8      903.17      894.80     31.12 o
  -1  10   8     7997.08     8192.64     83.95 o
   0  10   8      596.69      623.49     18.17 o
   1  10   8     1026.59     1031.32     24.07 o
   2  10   8      308.30      294.39     19.51 o
   3  10   8     2677.81     2659.97     59.13 o
   4  10   8      245.63      265.75     29.09 o
   5  10   8        0.71        0.00     18.03 o
  -6  11   8       73.85      101.91     25.27 o
  -5  11   8       11.38        6.50     20.91 o
  -4  11   8     6117.71     6084.64    111.33 o
  -3  11   8      187.46      222.57     22.22 o
  -2  11   8       16.01       16.43     12.52 o
  -1  11   8     1927.63     2019.24     34.01 o
   0  11   8    18552.53    18934.14    174.47 o
   1  11   8       65.95       63.13     10.07 o
   2  11   8     4339.70     4375.85     71.62 o
   3  11   8     2314.80     2313.59     69.67 o
   4  11   8      222.81      245.78     28.73 o
   5  11   8        1.73        0.00     18.34 o
  -5  12   8      986.99      984.05     41.98 o
  -4  12   8     2783.24     2773.46     68.52 o
  -3  12   8       23.48        3.25     15.07 o
  -2  12   8     5350.33     5280.43    102.03 o
  -1  12   8      283.72      304.07     18.42 o
   0  12   8     3682.94     3701.81     46.24 o
   1  12   8       22.07       11.28      9.16 o
   2  12   8     2862.81     2908.87     77.13 o
   3  12   8      531.72      520.55     35.92 o
   4  12   8     3195.13     3322.55     86.32 o
   5  12   8        4.78       29.14     20.94 o
  -5  13   8       22.36       14.77     16.92 o
  -4  13   8      516.66      474.16     32.81 o
  -3  13   8     1624.97     1658.12     52.82 o
  -2  13   8       88.72       90.81     21.08 o
  -1  13   8    16795.59    16851.29    203.13 o
   0  13   8      636.94      639.14     21.43 o
   1  13   8       33.96       35.63     10.51 o
   2  13   8      270.60      279.43     22.51 o
   3  13   8     8650.57     8504.61    229.61 o
   4  13   8        0.84        0.00     16.94 o
   5  13   8       58.47       25.31     27.98 o
  -5  14   8     3633.15     3551.30    111.01 o
  -4  14   8      395.30      387.73     32.19 o
  -3  14   8      292.81      311.93     32.23 o
  -2  14   8      710.93      733.76     39.61 o
  -1  14   8     5203.18     5368.74     84.36 o
   0  14   8     1231.79     1281.13     30.34 o
   1  14   8      178.40      223.42     16.25 o
   2  14   8      229.51      234.76     20.37 o
   3  14   8      760.19      835.44     75.35 o
   4  14   8      520.31      551.98     42.64 o
  -5  15   8       43.85       50.04     22.65 o
  -4  15   8     4621.54     4322.67     98.45 o
  -3  15   8       13.99        0.00     16.84 o
  -2  15   8      114.67       99.44     21.67 o
  -1  15   8      588.76      538.61     30.36 o
   0  15   8    10851.08    11079.76    148.09 o
   1  15   8      137.28      150.91     14.90 o
   2  15   8     5253.99     5301.90     97.19 o
   3  15   8      325.67      342.51     40.72 o
   4  15   8       34.54       22.11     21.44 o
  -4  16   8     1413.78     1348.21     61.61 o
  -3  16   8        8.87        6.95     18.33 o
  -2  16   8     2008.82     2057.17     64.27 o
  -1  16   8     1302.15     1342.18     44.17 o
   0  16   8     1746.86     1780.84     46.40 o
   1  16   8      263.83      295.20     30.01 o
   2  16   8     1680.33     1749.59     68.18 o
   3  16   8     1170.32     1101.09     94.95 o
   4  16   8     1925.92     1930.58     69.57 o
  -4  17   8      151.92      174.26     26.96 o
  -3  17   8     1148.73     1170.10     54.88 o
  -2  17   8      100.39       92.02     24.00 o
  -1  17   8    11264.44    11108.69    167.70 o
   0  17   8       60.38       78.79     16.66 o
   1  17   8       10.84       13.28     16.16 o
   2  17   8      175.47      202.07     23.21 o
   3  17   8     6000.41     5636.69    125.90 o
   4  17   8        0.24       36.40     22.03 o
  -4  18   8     1410.46     1457.18     59.89 o
  -3  18   8       44.02       36.37     21.97 o
  -2  18   8     1401.58     1332.82     66.05 o
  -1  18   8     2944.48     2911.62     82.27 o
   0  18   8      307.62      322.20     33.23 o
   1  18   8      159.44       99.76     27.34 o
   2  18   8       14.21        4.79     19.12 o
   3  18   8     1151.54     1164.08     60.32 o
  -3  19   8        8.77        7.84     21.39 o
  -2  19   8      174.31      137.06     27.47 o
  -1  19   8        1.34        6.46     20.12 o
   0  19   8     5404.90     5420.95    119.96 o
   1  19   8       35.31       42.58     46.05 o
   2  19   8     2538.29     2358.55     90.71 o
   3  19   8      179.17      162.71     33.95 o
  -3  20   8       11.05       58.20     23.51 o
  -2  20   8     2555.84     2376.94    145.91 o
  -1  20   8     1654.16     1615.80     83.55 o
   0  20   8     1032.04      909.30     65.79 o
   1  20   8      270.03      284.52     38.88 o
   2  20   8      425.78      446.04     68.42 o
   3  20   8      383.49      346.47     44.13 o
  -2  21   8      278.39      224.70     33.59 o
  -1  21   8     6857.47     6994.32    182.80 o
   0  21   8        0.70        9.06     38.16 o
   1  21   8       44.06       85.99     30.14 o
   2  21   8       14.91       30.26     34.21 o
  -2  22   8      476.95      489.85     68.94 o
  -1  22   8      822.43      755.35     78.29 o
   0  22   8      264.00      235.86     37.60 o
   1  22   8       20.42       30.83     25.61 o
   0  23   8     4717.49     4644.65    209.21 o
  -3   0   9    17099.76    15920.11    664.46 o
  -1   0   9    23917.04    22541.99    272.35 o
   1   0   9     4489.61     4404.56     63.30 o
   3   0   9     9171.01     9161.26    137.24 o
   5   0   9     2515.63     2611.36     89.78 o
  -4   1   9     1045.89     1051.30     60.53 o
  -3   1   9     7939.97     7650.67    160.67 o
  -2   1   9     1438.78     1438.82     22.99 o
  -1   1   9     3371.03     3345.61     36.61 o
   0   1   9    16734.36    16161.67    135.00 o
   1   1   9    19341.22    19307.93    183.17 o
   2   1   9      127.95      138.08      9.90 o
   3   1   9     6399.22     6373.03     70.65 o
   4   1   9     7910.51     7935.38     98.81 o
   5   1   9      156.55      159.57     23.46 o
   6   1   9       73.48       96.12     20.75 o
  -4   2   9    22002.12    21303.54    547.36 o
  -3   2   9       73.54       66.31      6.21 o
  -2   2   9      312.41      324.74     10.24 o
  -1   2   9      104.54      128.63      7.20 o
   0   2   9    46417.07    44610.21    335.79 o
   1   2   9       45.81       47.31      7.39 o
   2   2   9      299.95      346.83     15.98 o
   3   2   9      294.55      283.57     14.60 o
   4   2   9      397.68      437.44     20.59 o
   5   2   9       33.74        4.94     15.69 o
   6   2   9      144.06      152.43     23.82 o
  -4   3   9      354.53      369.39     24.30 o
  -3   3   9     6261.72     6177.38     75.09 o
  -2   3   9      582.48      576.89     22.30 o
  -1   3   9      105.04       63.24      7.11 o
   0   3   9    13817.23    13610.40    116.59 o
   1   3   9    15901.28    15419.19    140.12 o
   2   3   9       33.34       32.06      9.07 o
   3   3   9     2640.54     2732.76     55.18 o
   4   3   9     7547.90     7529.85    104.64 o
   5   3   9      186.78      183.70     22.66 o
   6   3   9        1.17        8.15     17.74 o
  -5   4   9      238.11      255.26     30.26 o
  -4   4   9       32.99       24.74     15.33 o
  -3   4   9    17279.21    16584.12    237.37 o
  -2   4   9        0.10        3.17      6.71 o
  -1   4   9    22301.55    21505.02    200.91 o
   0   4   9      125.09      122.31      9.62 o
   1   4   9     1799.50     1823.69     28.28 o
   2   4   9       31.87       18.10      8.74 o
   3   4   9     7969.10     7837.11     89.73 o
   4   4   9      178.15      198.03     19.71 o
   5   4   9     2011.62     2049.84     56.73 o
   6   4   9        9.50        6.39     17.49 o
  -6   5   9       50.91       72.37     25.00 o
  -5   5   9      914.03      847.35     51.31 o
  -4   5   9     1191.02     1208.68     59.12 o
  -3   5   9     6464.99     6436.54    105.15 o
  -2   5   9     2194.20     2175.26     38.21 o
  -1   5   9     1364.04     1346.24     23.42 o
   0   5   9    21892.73    21605.00    171.28 o
   1   5   9     7963.57     7985.12     76.59 o
   2   5   9      174.15      153.48     11.70 o
   3   5   9      669.03      702.81     23.05 o
   4   5   9     7985.13     7884.18    109.62 o
   5   5   9       49.87       38.55     22.03 o
   6   5   9      142.93      132.82     23.80 o
  -6   6   9      608.05      543.41     48.68 o
  -5   6   9        0.40        0.00     19.08 o
  -4   6   9    14140.06    13998.28    251.17 o
  -3   6   9      756.67      736.36     29.35 o
  -2   6   9      144.29      162.85     17.57 o
  -1   6   9       19.03       28.07      6.15 o
   0   6   9    24621.57    23671.18    197.94 o
   1   6   9        0.20        4.83      6.16 o
   2   6   9       47.10       65.39      9.85 o
   3   6   9      156.71      165.03     13.46 o
   4   6   9      159.33      161.81     19.73 o
   5   6   9        2.61        0.00     15.41 o
  -6   7   9       93.77       47.37     28.95 o
  -5   7   9      852.02      833.10     37.93 o
  -4   7   9      499.69      501.14     23.96 o
  -3   7   9     5841.97     5695.55    100.19 o
  -2   7   9     1038.83      977.40     32.10 o
  -1   7   9      622.05      658.71     17.28 o
   0   7   9     6907.11     6915.05     68.49 o
   1   7   9    17944.62    17888.47    165.16 o
   2   7   9     1120.38     1008.05     27.01 o
   3   7   9     3346.26     3454.80     60.67 o
   4   7   9     2836.69     2899.60     65.57 o
   5   7   9      669.79      638.33     36.64 o
  -6   8   9      243.13      246.09     26.87 o
  -5   8   9      181.63      204.71     24.66 o
  -4   8   9      771.84      707.76     29.41 o
  -3   8   9    11315.29    11330.07    178.30 o
  -2   8   9       58.70       41.94     12.45 o
  -1   8   9    14153.26    13798.36    148.17 o
   0   8   9     2376.52     2409.75     33.02 o
   1   8   9     2934.05     3023.73     41.82 o
   2   8   9        0.26        0.00     10.55 o
   3   8   9     5047.97     5127.42     82.64 o
   4   8   9       58.97       80.56     18.46 o
   5   8   9      841.68      891.42     49.44 o
  -6   9   9      113.41      133.34     23.34 o
  -5   9   9      424.02      435.54     33.72 o
  -4   9   9      649.49      645.79     30.81 o
  -3   9   9     1989.67     1942.34     44.65 o
  -2   9   9     1977.48     2074.68     55.58 o
  -1   9   9      143.52      162.07     10.88 o
   0   9   9    10067.12    10110.27    101.05 o
   1   9   9     2319.91     2425.96     41.61 o
   2   9   9      178.43      192.61     16.33 o
   3   9   9      475.97      449.69     28.87 o
   4   9   9     8394.33     7982.94    150.13 o
   5   9   9      171.18      191.82     28.62 o
  -6  10   9      324.79      350.04     33.15 o
  -5  10   9      255.23      292.94     32.01 o
  -4  10   9    10838.86    10804.18    171.85 o
  -3  10   9     1639.92     1506.18     45.31 o
  -2  10   9      209.56      194.93     17.76 o
  -1  10   9     1540.27     1477.43     29.91 o
   0  10   9    16175.21    16322.99    163.36 o
   1  10   9      891.90      846.88     23.13 o
   2  10   9      102.55      121.20     15.64 o
   3  10   9       86.43       88.93     16.81 o
   4  10   9      227.93      265.52     29.38 o
   5  10   9      552.37      600.09     43.82 o
  -5  11   9      414.47      447.51     38.40 o
  -4  11   9       76.66       66.86     16.94 o
  -3  11   9     5605.50     5388.09    102.02 o
  -2  11   9      116.13      121.75     17.66 o
  -1  11   9     1313.29     1295.50     31.39 o
   0  11   9     1706.75     1652.73     30.81 o
   1  11   9    14903.33    14991.40    145.02 o
   2  11   9       86.51      116.82     15.59 o
   3  11   9     2610.92     2665.68    102.05 o
   4  11   9     1185.97     1174.61     51.53 o
   5  11   9      241.40      304.04     34.07 o
  -5  12   9      463.90      490.25     50.00 o
  -4  12   9     1350.22     1348.42     47.28 o
  -3  12   9     7068.74     6756.14    124.29 o
  -2  12   9       20.88       13.97     17.56 o
  -1  12   9     9484.49     9416.42    114.50 o
   0  12   9     5404.34     5382.97     69.88 o
   1  12   9      158.13      178.86     13.99 o
   2  12   9       76.38       77.01     14.64 o
   3  12   9     2539.90     2623.40     72.37 o
   4  12   9      331.39      403.94     35.64 o
   5  12   9     1366.71     1395.41     59.95 o
  -5  13   9      310.19      345.27     37.67 o
  -4  13   9      823.69      785.56     41.19 o
  -3  13   9      744.24      699.23     39.21 o
  -2  13   9     1752.63     1844.39     55.92 o
  -1  13   9      135.41      162.37     17.20 o
   0  13   9     7650.67     7817.87     91.59 o
   1  13   9      533.40      557.79     24.67 o
   2  13   9      380.67      371.49     25.66 o
   3  13   9      406.99      466.46     57.84 o
   4  13   9     5751.82     5734.75    125.31 o
   5  13   9        5.52        0.00     20.84 o
  -5  14   9       67.55       43.46     35.98 o
  -4  14   9     5642.60     5556.77    113.65 o
  -3  14   9     1272.84     1275.32     49.02 o
  -2  14   9       34.29       41.82     33.12 o
  -1  14   9     1614.27     1563.00     45.04 o
   0  14   9    12938.80    12979.46    167.03 o
   1  14   9        0.45        7.72     11.40 o
   2  14   9        2.87       15.57     13.87 o
   3  14   9      657.02      609.09     40.52 o
   4  14   9      242.55      321.67     34.36 o
  -5  15   9      609.79      654.38     41.69 o
  -4  15   9        7.24        2.19     18.18 o
  -3  15   9     2981.67     2871.68     76.20 o
  -2  15   9        5.36        0.00     18.74 o
  -1  15   9      464.61      440.95     29.06 o
   0  15   9      855.60      852.54     35.27 o
   1  15   9    11674.49    11484.77    153.94 o
   2  15   9        0.48        7.86     14.11 o
   3  15   9     2488.36     2542.05     75.88 o
   4  15   9      334.97      357.12     35.82 o
  -4  16   9     1473.84     1537.61     73.38 o
  -3  16   9     3184.86     3237.74    108.77 o
  -2  16   9       78.37       80.70     22.03 o
  -1  16   9     2409.61     2494.47     93.25 o
   0  16   9     2621.22     2650.89     58.24 o
   1  16   9       54.80       40.11     16.62 o
   2  16   9       31.69       46.85     23.40 o
   3  16   9     1575.09     1550.80     60.44 o
   4  16   9        2.01       18.16     27.85 o
  -4  17   9      453.92      382.98     34.90 o
  -3  17   9      136.40      108.17     25.81 o
  -2  17   9      388.67      321.98     33.03 o
  -1  17   9       84.24       99.56     23.39 o
   0  17   9     6597.48     6640.64    105.65 o
   1  17   9      353.40      410.75     73.02 o
   2  17   9       32.58       30.92     24.96 o
   3  17   9      220.34      242.67     31.15 o
   4  17   9     5305.53     5219.04    124.46 o
  -4  18   9     2775.03     2749.85     81.96 o
  -3  18   9     2469.44     2407.85    111.65 o
  -2  18   9       15.13       16.95     20.42 o
  -1  18   9      854.93      795.15     48.11 o
   0  18   9     4637.31     4724.62    108.81 o
   1  18   9        0.29        0.00     19.27 o
   2  18   9      136.15      133.99     24.75 o
   3  18   9      547.28      539.33     43.29 o
  -3  19   9     1627.69     1616.29     73.07 o
  -2  19   9        0.29        0.00     20.00 o
  -1  19   9      215.50      218.83     30.85 o
   0  19   9        3.03        0.00     16.23 o
   1  19   9     5379.84     5033.69    143.20 o
   2  19   9       19.88       43.42     35.53 o
   3  19   9     1071.04     1041.79    130.92 o
  -3  20   9     1821.64     1863.05     71.62 o
  -2  20   9        2.46        0.00     27.26 o
  -1  20   9     1974.62     1767.46     82.34 o
   0  20   9     2350.57     2405.11     93.75 o
   1  20   9      364.80      414.71     45.99 o
   2  20   9        6.25        0.00     27.63 o
  -2  21   9      501.58      464.76     41.26 o
  -1  21   9      184.02      107.66     57.24 o
   0  21   9     3180.01     3064.66    109.08 o
   1  21   9       14.02        9.02     22.10 o
   2  21   9       63.66       51.31     38.16 o
  -1  22   9      570.26      541.34     93.42 o
   0  22   9     2113.51     2022.33    131.58 o
   1  22   9       52.75       82.56     36.84 o
  -2   0  10    34628.34    33150.46    458.98 o
   0   0  10    15616.19    14819.92    187.72 o
   2   0  10       19.33       26.32     11.58 o
   4   0  10     5848.55     6021.89    116.09 o
   6   0  10      651.70      729.26     60.45 o
  -3   1  10     5753.00     5499.74     67.22 o
  -2   1  10     1152.31     1017.62     18.61 o
  -1   1  10      412.86      423.72     13.28 o
   0   1  10     4072.75     3940.95     42.10 o
   1   1  10     3909.70     3864.58     46.42 o
   2   1  10    10635.68    10816.40    106.52 o
   3   1  10       30.46       36.87      9.06 o
   4   1  10      625.82      632.60     25.13 o
   5   1  10     3456.11     3383.87     75.49 o
   6   1  10      271.89      266.11     42.73 o
  -4   2  10       94.54       92.10     18.42 o
  -3   2  10    19394.44    18330.93    170.22 o
  -2   2  10      358.81      381.25     11.00 o
  -1   2  10      111.03      118.00      8.15 o
   0   2  10      900.32      908.19     16.89 o
   1   2  10    54627.93    52430.04    441.54 o
   2   2  10      219.69      229.27     13.12 o
   3   2  10      165.69      155.85     12.41 o
   4   2  10       14.44       12.64     11.52 o
   5   2  10      142.23      134.94     22.14 o
   6   2  10       59.76       49.47     22.98 o
  -4   3  10     2856.74     2853.09     77.63 o
  -3   3  10     6370.50     6222.70     99.66 o
  -2   3  10     3743.14     3610.75     47.20 o
  -1   3  10      909.80      893.59     19.12 o
   0   3  10     5531.71     5468.27     52.81 o
   1   3  10     3303.49     3330.41     42.13 o
   2   3  10     6743.64     6698.47     78.17 o
   3   3  10       20.44       15.21      9.03 o
   4   3  10      960.52      940.08     37.83 o
   5   3  10     2725.30     2707.64     66.76 o
   6   3  10      238.03      294.26     29.74 o
  -5   4  10       26.67       31.58     19.74 o
  -4   4  10       19.38       11.88     14.83 o
  -3   4  10     1359.51     1354.28     35.85 o
  -2   4  10    25948.47    24731.72    274.44 o
  -1   4  10        0.14        0.00      6.41 o
   0   4  10    21505.80    21120.88    175.87 o
   1   4  10     1747.84     1701.02     29.84 o
   2   4  10     1116.16     1094.78     27.71 o
   3   4  10       36.53       32.95      9.78 o
   4   4  10     4594.83     4630.81    126.67 o
   5   4  10        4.72       11.98     16.27 o
  -6   5  10      581.15      647.36     48.68 o
  -5   5  10      106.68      113.16     27.63 o
  -4   5  10     1822.56     1777.90     56.82 o
  -3   5  10     4899.37     4913.04     86.35 o
  -2   5  10     2309.35     2288.23     40.66 o
  -1   5  10      277.49      287.69     16.26 o
   0   5  10     3981.55     3858.47     43.30 o
   1   5  10     4685.01     4866.80     56.03 o
   2   5  10     7089.45     7180.87     88.95 o
   3   5  10       11.80       26.47      9.75 o
   4   5  10       15.59       25.43     14.87 o
   5   5  10     4505.74     4546.34    116.50 o
  -6   6  10       30.55       35.53     25.00 o
  -5   6  10     1049.65      971.40     65.13 o
  -4   6  10      164.76      168.12     22.88 o
  -3   6  10    14757.24    14772.52    219.91 o
  -2   6  10     1289.62     1327.39     30.97 o
  -1   6  10       75.96       89.52      8.27 o
   0   6  10      416.44      443.50     14.58 o
   1   6  10    41376.68    41340.17    356.07 o
   2   6  10        9.85        0.54      8.82 o
   3   6  10      338.63      331.35     17.78 o
   4   6  10      371.60      332.76     25.92 o
   5   6  10        0.91        1.83     16.33 o
  -6   7  10     1413.57     1459.18     77.63 o
  -5   7  10       26.83       39.68     17.39 o
  -4   7  10     4712.99     4664.61     82.18 o
  -3   7  10     3175.27     3082.50     97.77 o
  -2   7  10     3270.78     3196.14     58.94 o
  -1   7  10      608.88      627.11     21.13 o
   0   7  10     5625.67     5721.51     60.00 o
   1   7  10     1095.42     1174.81     23.50 o
   2   7  10    11573.02    11673.25    133.42 o
   3   7  10       14.19        0.00     11.04 o
   4   7  10     1732.66     1765.74     51.28 o
   5   7  10     1631.45     1635.36     53.40 o
  -6   8  10     1883.61     1947.45     60.30 o
  -5   8  10      185.00      193.82     24.66 o
  -4   8  10       50.81       51.77     14.13 o
  -3   8  10     1756.63     1715.50     48.09 o
  -2   8  10    12373.17    12666.27    196.91 o
  -1   8  10      243.19      242.98     17.39 o
   0   8  10    12344.60    12296.80    119.12 o
   1   8  10      571.80      641.56     20.29 o
   2   8  10      235.01      241.54     16.18 o
   3   8  10      180.16      150.63     16.83 o
   4   8  10     4741.44     4584.00     89.28 o
   5   8  10        4.12        1.44     18.19 o
  -6   9  10      595.58      607.88     78.29 o
  -5   9  10        0.45        0.00     17.39 o
  -4   9  10     1277.47     1254.55     51.33 o
  -3   9  10     6137.81     6183.11    132.96 o
  -2   9  10      359.91      387.22     27.01 o
  -1   9  10      314.23      323.03     18.71 o
   0   9  10     1433.30     1409.08     27.19 o
   1   9  10     5758.89     5565.28     70.10 o
   2   9  10     3078.53     3086.80     57.90 o
   3   9  10        0.02        9.75     13.37 o
   4   9  10      691.32      669.91     41.95 o
   5   9  10     4255.13     4133.65    103.29 o
  -6  10  10      396.89      402.74     40.13 o
  -5  10  10      390.88      452.79     37.47 o
  -4  10  10       54.49       46.35     22.57 o
  -3  10  10    12387.72    11932.55    187.33 o
  -2  10  10     2297.83     2294.68     60.02 o
  -1  10  10        8.54       19.24      8.45 o
   0  10  10     1772.03     1755.11     33.36 o
   1  10  10    21093.59    21166.51    209.19 o
   2  10  10        9.82       25.33     11.75 o
   3  10  10      175.32      173.07     33.04 o
   4  10  10      756.09      757.82     45.72 o
   5  10  10       59.68       80.67     25.76 o
  -5  11  10        0.08       11.31     25.66 o
  -4  11  10     2400.27     2403.14     65.57 o
  -3  11  10      888.90      879.85     37.88 o
  -2  11  10     2018.06     2006.65     55.95 o
  -1  11  10       18.42       12.38     10.69 o
   0  11  10     2064.16     2086.08     38.00 o
   1  11  10      547.73      521.13     20.41 o
   2  11  10     6724.03     6786.69    100.04 o
   3  11  10        4.31       17.81     24.96 o
   4  11  10      652.81      669.99     45.53 o
   5  11  10      791.03      822.20     50.75 o
  -5  12  10      147.30      121.01     27.34 o
  -4  12  10        0.19       13.15     16.01 o
  -3  12  10     1914.07     2046.39     71.24 o
  -2  12  10     9439.77     9645.16    163.06 o
  -1  12  10        7.63        4.86     10.85 o
   0  12  10     9250.11     9277.68    106.00 o
   1  12  10     2890.79     2841.69     47.34 o
   2  12  10       15.71       13.03     12.12 o
   3  12  10       66.09       58.42     19.94 o
   4  12  10     3104.91     3173.44     87.01 o
   5  12  10       24.68       16.14     20.42 o
  -5  13  10        1.77       26.55     23.71 o
  -4  13  10      366.77      367.19     29.96 o
  -3  13  10     4270.22     4195.87     91.37 o
  -2  13  10      342.90      255.19     26.31 o
  -1  13  10      649.40      689.93     32.77 o
   0  13  10      541.50      562.65     27.97 o
   1  13  10     4208.78     4343.41     67.64 o
   2  13  10      154.16      175.17     18.67 o
   3  13  10       89.85       74.41     24.36 o
   4  13  10       42.74       54.95     49.24 o
  -5  14  10      307.38      268.06     37.67 o
  -4  14  10       59.67       53.22     20.42 o
  -3  14  10     5469.02     5377.15    111.37 o
  -2  14  10     1908.08     1907.27     59.97 o
  -1  14  10       69.20       86.56     16.15 o
   0  14  10      970.10      945.39     54.41 o
   1  14  10    12586.16    12604.25    165.15 o
   2  14  10       13.43       32.79     15.58 o
   3  14  10        5.77       14.95     19.04 o
   4  14  10      994.40      988.25     55.79 o
  -5  15  10       33.99       44.68     20.33 o
  -4  15  10     2344.21     2277.20     68.26 o
  -3  15  10      101.31      100.28     22.43 o
  -2  15  10     1725.88     1735.62     86.81 o
  -1  15  10        7.63        0.00     12.45 o
   0  15  10     2052.28     1994.72     49.42 o
   1  15  10      292.08      275.70     25.34 o
   2  15  10     5971.65     5948.46    107.47 o
   3  15  10      353.83      328.84     33.75 o
   4  15  10      667.65      637.87     46.30 o
  -4  16  10       35.03       15.89     20.14 o
  -3  16  10     2917.12     2721.51     77.46 o
  -2  16  10     4854.20     4849.53    108.35 o
  -1  16  10       10.31       16.71     19.20 o
   0  16  10     3571.74     3565.43     72.13 o
   1  16  10     2962.23     2783.36     95.20 o
   2  16  10        3.38       11.53     17.22 o
   3  16  10       81.46       93.53     23.74 o
   4  16  10     1303.35     1370.78     62.23 o
  -4  17  10      156.15      138.14     33.18 o
  -3  17  10     2237.84     2206.38     71.04 o
  -2  17  10      103.94      140.75     26.37 o
  -1  17  10       28.48       30.64     20.33 o
   0  17  10      129.65      111.64     24.45 o
   1  17  10     2093.72     2139.22     84.53 o
   2  17  10       84.61       79.43     21.86 o
   3  17  10        0.57       10.25     19.89 o
  -4  18  10      234.32      201.77     36.80 o
  -3  18  10     4037.39     3896.02    100.17 o
  -2  18  10     3933.39     3806.56    132.44 o
  -1  18  10        4.36        7.67     19.49 o
   0  18  10      931.13      853.34     57.54 o
   1  18  10     6265.37     6138.65    230.26 o
   2  18  10      238.79      254.57     36.74 o
   3  18  10        0.63       10.23     22.78 o
  -3  19  10       69.82       58.92     24.79 o
  -2  19  10     1111.01     1283.12     59.67 o
  -1  19  10       27.92       30.46     21.36 o
   0  19  10     1973.92     1977.50     68.31 o
   1  19  10       22.24        0.00     22.27 o
   2  19  10     2778.44     2671.00    140.79 o
   3  19  10        3.23        8.75     24.91 o
  -3  20  10     2011.43     1881.46     85.00 o
  -2  20  10     2738.83     2498.63    137.70 o
  -1  20  10      300.36      350.00     45.59 o
   0  20  10     1869.33     1792.63    282.89 o
   1  20  10     2441.26     2438.20    240.78 o
   2  20  10       20.07       73.68     38.16 o
  -2  21  10       24.19       42.23     23.48 o
  -1  21  10      156.96      186.82     38.40 o
   0  21  10      200.01      142.10     47.37 o
   1  21  10      819.20      743.59     60.93 o
  -1  22  10       31.30       25.42     36.18 o
   0  22  10      812.95      838.14     96.05 o
  -3   0  11     1969.26     1965.70     52.26 o
  -1   0  11    27543.00    25711.47    312.95 o
   1   0  11     6497.80     6287.61    132.98 o
   3   0  11     1869.63     1804.31     46.85 o
   5   0  11     5638.86     5602.32    147.93 o
  -4   1  11      175.26      184.21     22.37 o
  -3   1  11     7377.11     7375.27     99.79 o
  -2   1  11    13751.13    13246.34    138.25 o
  -1   1  11      125.66       93.93      8.38 o
   0   1  11       35.74       77.12      9.65 o
   1   1  11     7282.76     7070.74     74.30 o
   2   1  11     1282.64     1317.13     34.82 o
   3   1  11     4207.68     4364.33     56.36 o
   4   1  11      390.05      375.90     27.11 o
   5   1  11       47.40       24.42     17.05 o
  -4   2  11     1086.67     1071.03     50.00 o
  -3   2  11       75.94       86.92      9.68 o
  -2   2  11    18145.60    17436.60    154.76 o
  -1   2  11      893.11      884.93     18.17 o
   0   2  11      680.39      687.36     16.32 o
   1   2  11       65.04       67.77      8.74 o
   2   2  11    38223.84    37362.87    325.24 o
   3   2  11       90.67       73.98     11.50 o
   4   2  11      261.33      263.01     23.67 o
   5   2  11        0.98        0.00     16.81 o
  -4   3  11        1.85       36.84     18.42 o
  -3   3  11     6462.88     6371.91    103.97 o
  -2   3  11    14507.81    14341.15    150.67 o
  -1   3  11     1623.08     1662.77     27.87 o
   0   3  11       18.33       23.02      6.18 o
   1   3  11     7894.49     7829.05     80.83 o
   2   3  11      250.25      288.01     15.03 o
   3   3  11     2142.98     2204.20     39.83 o
   4   3  11      207.91      250.77     23.94 o
   5   3  11      101.27       76.25     20.46 o
  -5   4  11     3022.33     3036.78    101.31 o
  -4   4  11        7.50       12.77     10.27 o
  -3   4  11      679.26      627.20     39.60 o
  -2   4  11      224.45      221.49     14.60 o
  -1   4  11    26430.83    25018.79    234.75 o
   0   4  11        0.07        0.00      5.83 o
   1   4  11    11414.05    11303.96    116.78 o
   2   4  11      675.18      701.92     24.73 o
   3   4  11      988.75      975.93     29.91 o
   4   4  11        2.11       12.36     14.48 o
   5   4  11     4491.88     4393.75     91.11 o
  -6   5  11     3849.63     3836.77    125.00 o
  -5   5  11     1388.79     1434.18     67.10 o
  -4   5  11       33.88       35.97     17.57 o
  -3   5  11     2942.81     2972.20     61.69 o
  -2   5  11    13913.97    13314.91    159.13 o
  -1   5  11     1202.39     1175.71     23.85 o
   0   5  11      128.02      144.75      9.61 o
   1   5  11     7226.30     7192.70     81.29 o
   2   5  11      536.96      608.27     24.18 o
   3   5  11     1263.00     1265.87     32.39 o
   4   5  11      301.02      292.99     25.16 o
   5   5  11       18.18       26.02     17.10 o
  -6   6  11      258.10      255.26     36.84 o
  -5   6  11      102.34       80.00     17.39 o
  -4   6  11      752.30      711.74     30.66 o
  -3   6  11       17.12       21.13     12.87 o
  -2   6  11    17349.83    17119.49    297.03 o
  -1   6  11      483.09      453.55     16.30 o
   0   6  11      140.03      172.66     11.82 o
   1   6  11       89.01       84.45     10.54 o
   2   6  11    24873.25    24614.94    256.14 o
   3   6  11       84.28      108.62     12.94 o
   4   6  11      413.02      403.84     29.57 o
   5   6  11      231.60      273.61     28.07 o
  -6   7  11     1331.56     1407.87     75.00 o
  -5   7  11     3065.20     3069.60     78.29 o
  -4   7  11       48.02       23.84     15.09 o
  -3   7  11     7480.89     7043.51    120.84 o
  -2   7  11     5002.78     5095.94     95.08 o
  -1   7  11      572.95      607.94     19.82 o
   0   7  11      123.82       95.01      9.68 o
   1   7  11     8666.59     8568.80     85.02 o
   2   7  11       10.81       21.56     10.58 o
   3   7  11     4662.71     4487.37     69.39 o
   4   7  11      425.82      393.69     29.36 o
   5   7  11      135.49      134.18     22.67 o
  -6   8  11       46.80       52.76     38.16 o
  -5   8  11     2798.56     2728.61    118.42 o
  -4   8  11      136.88      126.51     17.08 o
  -3   8  11      126.48      131.77     21.35 o
  -2   8  11      471.72      482.32     51.04 o
  -1   8  11    13978.46    13719.52    149.32 o
   0   8  11      266.12      260.13     13.70 o
   1   8  11     5728.97     5751.93     72.08 o
   2   8  11     1598.58     1678.99     36.91 o
   3   8  11      287.21      305.17     22.41 o
   4   8  11       68.69       84.37     19.16 o
   5   8  11     3561.47     3475.81    124.26 o
  -6   9  11     2651.29     2836.06    124.34 o
  -5   9  11      657.95      653.82     41.02 o
  -4   9  11       11.11       21.71     20.93 o
  -3   9  11     1949.45     1935.51     62.75 o
  -2   9  11    15322.59    14455.35    225.43 o
  -1   9  11      602.44      583.29     24.22 o
   0   9  11       68.20       98.68     13.97 o
   1   9  11     2193.38     2231.00     55.30 o
   2   9  11      416.39      381.90     24.64 o
   3   9  11      608.08      616.25     38.16 o
   4   9  11       53.23       40.48     30.63 o
   5   9  11       84.22      122.42     32.89 o
  -5  10  11       23.38       11.36     19.90 o
  -4  10  11      511.48      540.87     31.49 o
  -3  10  11        1.64       21.13     14.32 o
  -2  10  11    12570.90    12309.01    199.07 o
  -1  10  11     3214.76     3231.77     57.74 o
   0  10  11      399.87      406.68     20.44 o
   1  10  11     2307.97     2277.14     41.03 o
   2  10  11    17469.00    17702.40    215.08 o
   3  10  11      174.69      192.66     25.10 o
   4  10  11      180.57      192.01     28.05 o
   5  10  11      207.07      186.97     30.31 o
  -5  11  11     2680.96     2584.43     82.02 o
  -4  11  11        0.21        0.00     14.78 o
  -3  11  11     3918.00     3894.93     83.28 o
  -2  11  11     1586.03     1555.06     61.38 o
  -1  11  11        0.83        4.14     10.35 o
   0  11  11       53.25       45.24     13.24 o
   1  11  11     7699.98     7802.39    126.93 o
   2  11  11      441.74      467.10     29.60 o
   3  11  11     2764.96     2790.38     76.44 o
   4  11  11      210.34      255.42     31.28 o
   5  11  11       24.18       15.98     24.14 o
  -5  12  11     1411.95     1478.93     70.39 o
  -4  12  11       16.63       28.39     16.40 o
  -3  12  11      249.64      238.03     25.29 o
  -2  12  11     1352.17     1392.03     48.57 o
  -1  12  11    10383.33    10431.63    150.55 o
   0  12  11     1039.02     1032.28     36.65 o
   1  12  11     5478.06     5423.58     72.58 o
   2  12  11     2935.05     2978.14     60.09 o
   3  12  11      555.58      548.72     55.52 o
   4  12  11        0.67       14.63     20.26 o
  -5  13  11       76.69       48.48     26.21 o
  -4  13  11       93.93       83.05     23.22 o
  -3  13  11     1048.12     1062.04     45.78 o
  -2  13  11    10235.84     9854.23    172.94 o
  -1  13  11      506.92      511.05     28.98 o
   0  13  11       39.80       17.84     13.33 o
   1  13  11     1060.78     1054.73     35.62 o
   2  13  11      127.18       85.40     17.36 o
   3  13  11      211.82      170.29     25.87 o
   4  13  11       90.29       47.92     22.92 o
  -5  14  11      145.93      193.78     68.42 o
  -4  14  11       99.51      132.52     25.34 o
  -3  14  11       89.21      114.80     21.93 o
  -2  14  11     4220.64     4189.52     94.69 o
  -1  14  11     4065.41     3949.62    100.17 o
   0  14  11       15.72       14.21     17.87 o
   1  14  11      612.89      593.86     29.84 o
   2  14  11    11499.46    11322.22    171.01 o
   3  14  11      205.29      172.80     33.91 o
   4  14  11       48.97       82.12     23.13 o
  -4  15  11        2.42        6.64     19.27 o
  -3  15  11     3935.19     3802.55     92.16 o
  -2  15  11      422.61      404.66     34.65 o
  -1  15  11        1.05        9.73     18.70 o
   0  15  11        7.09        8.92     13.64 o
   1  15  11     3527.52     3516.21    104.01 o
   2  15  11      109.96      107.39     28.41 o
   3  15  11     2382.30     2256.76     73.05 o
   4  15  11      167.13      162.19     29.57 o
  -4  16  11      311.00      344.03     43.58 o
  -3  16  11      532.39      538.41     40.16 o
  -2  16  11     1276.76     1264.00     53.40 o
  -1  16  11     4561.04     4532.99    105.08 o
   0  16  11      269.79      263.95     25.30 o
   1  16  11     1665.33     1754.20     75.21 o
   2  16  11     1976.58     1931.29     65.76 o
   3  16  11      344.51      348.34     34.88 o
  -4  17  11       50.09       76.57     23.33 o
  -3  17  11      477.57      412.79     36.95 o
  -2  17  11     7785.57     7475.58    149.38 o
  -1  17  11       82.39       46.95     22.06 o
   0  17  11       29.51       34.47     19.66 o
   1  17  11      114.75      135.71     30.14 o
   2  17  11      190.86      214.42     42.79 o
   3  17  11       75.49       70.18     27.43 o
  -3  18  11        0.25        0.00     21.54 o
  -2  18  11     1888.01     1749.32     65.27 o
  -1  18  11     3037.08     3007.72     86.79 o
   0  18  11       16.24        3.42     18.73 o
   1  18  11      769.98      753.09     73.68 o
   2  18  11     4248.92     4043.34    177.63 o
   3  18  11      354.61      318.45     43.20 o
  -3  19  11     1963.08     1743.20     82.23 o
  -2  19  11      206.89      211.70     30.46 o
  -1  19  11       13.61       18.09     21.57 o
   0  19  11       13.84       21.54     19.49 o
   1  19  11     1990.76     1786.53     81.31 o
   2  19  11       12.55       27.63     35.53 o
  -3  20  11      107.86      120.79     28.46 o
  -2  20  11      723.48      662.84     48.31 o
  -1  20  11     2831.18     2691.62    103.73 o
   0  20  11      293.42      284.21     61.84 o
   1  20  11      481.49      549.97     53.35 o
   2  20  11     2566.44     2277.59    132.89 o
  -2  21  11     3025.64     2876.69     90.07 o
  -1  21  11        2.90        5.89     26.50 o
   0  21  11        4.93        0.00     35.53 o
   1  21  11        7.80        0.00     22.38 o
   0  22  11        0.76        0.00     36.84 o
  -4   0  12     1174.16     1193.40     52.63 o
  -2   0  12     4867.18     4486.23     80.50 o
   0   0  12    27458.19    26697.64    327.48 o
   2   0  12      293.84      365.16     23.78 o
   4   0  12     1814.61     1813.10     73.03 o
  -4   1  12     4903.89     4993.62     98.15 o
  -3   1  12      237.85      258.33     15.73 o
  -2   1  12     9648.02     9452.04    103.88 o
  -1   1  12    22637.69    21033.78    197.32 o
   0   1  12      312.07      313.33     12.55 o
   1   1  12      569.10      582.93     18.70 o
   2   1  12     4422.77     4626.80     57.49 o
   3   1  12       13.99       23.86     11.31 o
   4   1  12      837.98      853.85     39.46 o
   5   1  12      294.66      258.14     27.05 o
  -4   2  12       92.64      102.63     22.37 o
  -3   2  12      484.23      512.61     20.72 o
  -2   2  12      230.68      266.53     12.60 o
  -1   2  12     9164.69     8683.20     91.32 o
   0   2  12      691.56      665.61     16.86 o
   1   2  12       99.17      122.65     12.25 o
   2   2  12      171.70      172.31     12.85 o
   3   2  12    14886.22    15156.78    159.26 o
   4   2  12        6.50        0.00     14.02 o
   5   2  12      106.00      124.76     21.70 o
  -5   3  12     1981.89     2089.43     77.63 o
  -4   3  12     3781.99     3949.92    121.05 o
  -3   3  12      186.48      220.97     18.19 o
  -2   3  12     6790.26     6596.50     78.22 o
  -1   3  12    19301.81    18130.15    162.94 o
   0   3  12      718.04      717.68     17.00 o
   1   3  12      228.19      207.42     13.33 o
   2   3  12    12664.69    12744.95    131.50 o
   3   3  12      188.95      208.26     15.96 o
   4   3  12      844.61      788.43     38.78 o
   5   3  12       44.67       14.06     18.42 o
  -5   4  12       95.25      114.47     26.32 o
  -4   4  12      625.60      655.03     30.91 o
  -3   4  12       60.52       86.56     19.91 o
  -2   4  12     4529.74     4326.83     72.43 o
  -1   4  12       25.07       23.77      8.03 o
   0   4  12    22028.53    21621.16    173.13 o
   1   4  12        0.25        8.69      8.23 o
   2   4  12     3693.19     3805.10     66.30 o
   3   4  12      760.30      734.06     26.04 o
   4   4  12      900.70      890.29     64.24 o
   5   4  12       34.18       26.55     18.23 o
  -6   5  12        1.03        0.00     21.05 o
  -5   5  12     4802.73     4889.05    102.03 o
  -4   5  12     2998.91     2917.44     75.66 o
  -3   5  12       65.62       41.56     13.96 o
  -2   5  12     2097.96     2015.73     71.02 o
  -1   5  12    27679.47    26571.83    250.81 o
   0   5  12      360.19      345.62     13.60 o
   1   5  12     1446.86     1443.14     32.06 o
   2   5  12     3606.84     3742.30     58.37 o
   3   5  12       76.22       84.30     12.74 o
   4   5  12      482.72      525.28     33.01 o
   5   5  12      280.64      318.11     29.09 o
  -6   6  12       72.43      110.52     30.26 o
  -5   6  12     2967.56     2955.65     73.61 o
  -4   6  12      319.57      326.69     25.85 o
  -3   6  12       14.30       19.25     13.82 o
  -2   6  12      422.57      491.13     28.64 o
  -1   6  12     5267.31     5166.10     66.96 o
   0   6  12      291.39      364.00     31.34 o
   1   6  12      124.93      133.47     14.61 o
   2   6  12      151.95      162.26     14.74 o
   3   6  12    16402.88    16313.22    186.15 o
   4   6  12        8.11       11.59     15.91 o
   5   6  12       69.96       64.90     21.91 o
  -6   7  12       31.85       64.47     30.26 o
  -5   7  12     1454.22     1487.11     51.70 o
  -4   7  12     6444.80     6478.55    134.25 o
  -3   7  12       29.10       27.34     15.89 o
  -2   7  12     8981.59     9044.47    150.05 o
  -1   7  12     9389.28     9217.66    106.90 o
   0   7  12      521.56      538.44     19.93 o
   1   7  12      135.51      129.50     12.32 o
   2   7  12    10147.32    10113.47    121.70 o
   3   7  12       10.20        0.00     12.44 o
   4   7  12     1681.63     1706.73     52.70 o
   5   7  12       56.33       65.58     21.27 o
  -6   8  12     1575.39     1590.76     85.52 o
  -5   8  12       64.76       85.08     21.16 o
  -4   8  12     1037.98     1109.66     46.81 o
  -3   8  12       23.40        0.00     15.49 o
  -2   8  12     6625.01     6453.21    117.10 o
  -1   8  12     1063.39     1092.01     31.12 o
   0   8  12     8797.43     8721.12    105.89 o
   1   8  12      199.20      191.36     14.89 o
   2   8  12     3021.91     3056.47     60.02 o
   3   8  12     1182.66     1244.84     42.53 o
   4   8  12      663.83      675.70     38.03 o
   5   8  12       67.16       89.74     36.22 o
  -5   9  12     4627.03     4686.30    112.39 o
  -4   9  12     1011.60     1038.29     38.35 o
  -3   9  12       81.99      129.74     22.44 o
  -2   9  12     2272.62     2302.94     76.21 o
  -1   9  12    24517.64    23812.57    273.84 o
   0   9  12      457.80      425.26     20.48 o
   1   9  12       25.15       18.95      9.93 o
   2   9  12     1919.68     1938.21     46.02 o
   3   9  12       56.06       17.42     18.14 o
   4   9  12      853.83      919.85     50.54 o
   5   9  12      304.96      267.05     33.15 o
  -5  10  12     1854.36     1833.60     65.88 o
  -4  10  12       58.19       64.64     17.90 o
  -3  10  12        4.76        0.00     30.26 o
  -2  10  12       30.49       12.34     17.99 o
  -1  10  12     4198.89     4213.50     92.87 o
   0  10  12     2204.21     2241.28     48.69 o
   1  10  12      614.16      619.08     25.94 o
   2  10  12      409.62      399.77     24.30 o
   3  10  12    11172.46    11148.16    194.21 o
   4  10  12       76.87      102.76     23.61 o
   5  10  12      179.13      212.37     33.37 o
  -5  11  12      435.57      485.10     40.46 o
  -4  11  12     5404.31     5374.26    174.45 o
  -3  11  12       18.79       10.53     15.84 o
  -2  11  12     6738.85     6589.70    149.76 o
  -1  11  12     4769.99     4643.25     94.25 o
   0  11  12       38.46       15.41     13.95 o
   1  11  12      179.98      195.92     22.22 o
   2  11  12     8043.25     7829.86    142.60 o
   3  11  12      137.18      155.69     25.40 o
   4  11  12      611.57      676.52     45.71 o
  -5  12  12      339.02      398.96     39.47 o
  -4  12  12      649.34      694.01     38.85 o
  -3  12  12        9.75        0.00     14.90 o
  -2  12  12     2404.87     2462.35     66.29 o
  -1  12  12     1083.60     1042.85     61.28 o
   0  12  12    10196.97    10093.25    136.56 o
   1  12  12        7.53       26.82     12.67 o
   2  12  12     1023.46     1045.29     48.43 o
   3  12  12     1371.36     1279.69     53.10 o
   4  12  12      541.79      487.52     41.72 o
  -5  13  12     3826.61     3938.28    113.32 o
  -4  13  12       20.31       15.79     23.88 o
  -3  13  12      196.71      192.63     24.35 o
  -2  13  12     1234.82     1283.01     59.58 o
  -1  13  12    12594.69    12376.71    206.62 o
   0  13  12       22.55       14.63     13.33 o
   1  13  12       52.63       49.00     14.57 o
   2  13  12      966.66      899.87     41.14 o
   3  13  12      182.27      208.59     33.02 o
   4  13  12       91.21       74.15     23.53 o
  -5  14  12     1589.13     1622.84     71.99 o
  -4  14  12      119.64      163.57     27.50 o
  -3  14  12        4.11       19.93     18.46 o
  -2  14  12      573.54      544.47     37.46 o
  -1  14  12     4553.48     4515.33    101.52 o
   0  14  12     1163.60     1155.02     38.73 o
   1  14  12      189.23      200.02     23.26 o
   2  14  12      318.20      268.54     29.13 o
   3  14  12     5190.89     5005.52    115.45 o
   4  14  12      267.50      259.41     33.40 o
  -4  15  12     4649.12     4532.86    104.02 o
  -3  15  12      105.80      120.40     25.05 o
  -2  15  12     4395.95     4335.29    100.77 o
  -1  15  12     1097.05     1127.94     69.86 o
   0  15  12       70.50       57.82     17.25 o
   1  15  12        1.91       10.64     21.05 o
   2  15  12     5551.56     5697.67    168.81 o
   3  15  12        4.69       21.04     25.43 o
   4  15  12      536.58      557.68     46.17 o
  -4  16  12      267.10      251.96     30.81 o
  -3  16  12      154.64      115.91     25.05 o
  -2  16  12      913.30      917.63     88.20 o
  -1  16  12       41.75       18.35     19.99 o
   0  16  12     3854.84     3920.27     83.45 o
   1  16  12        9.56        6.32     20.79 o
   2  16  12      360.82      339.92     33.42 o
   3  16  12     2094.79     1961.41    164.47 o
  -4  17  12       24.43       11.59     20.74 o
  -3  17  12       50.87       25.38     21.01 o
  -2  17  12      362.86      352.82     43.77 o
  -1  17  12     9923.78     9435.13    200.91 o
   0  17  12       64.88       31.47     18.53 o
   1  17  12      382.21      363.03     58.55 o
   2  17  12      181.13      160.82     32.55 o
   3  17  12       94.67       55.38     29.60 o
  -3  18  12       76.36       45.38     29.62 o
  -2  18  12      216.11      183.91     29.61 o
  -1  18  12      919.42      962.42     54.92 o
   0  18  12     1178.94     1171.60     56.09 o
   1  18  12      170.01      207.50     34.44 o
   2  18  12      703.97      684.20     78.95 o
   3  18  12     3025.01     2798.63    150.00 o
  -3  19  12       16.74       18.65     25.69 o
  -2  19  12     2115.90     2076.05    102.60 o
  -1  19  12      145.52      108.23     35.74 o
   0  19  12      381.59      444.73     69.74 o
   1  19  12        1.16       35.48     25.47 o
   2  19  12     4094.48     3709.14    173.68 o
  -2  20  12      735.86      567.33     46.75 o
  -1  20  12      417.33      407.96     53.29 o
   0  20  12     1432.20     1560.50    115.79 o
   1  20  12       79.85      137.34     36.84 o
   2  20  12      421.09      423.68     67.10 o
  -1  21  12     4740.93     4385.46    141.41 o
   0  21  12        0.42       53.95     38.16 o
   1  21  12      409.98      295.17     41.74 o
  -3   0  13      318.14      336.84     36.84 o
  -1   0  13    23691.79    22400.63    320.54 o
   1   0  13     6686.00     6832.55    105.83 o
   3   0  13      104.25       96.28     18.35 o
   5   0  13     1001.38     1052.44     67.90 o
  -4   1  13     4930.73     4832.05     99.55 o
  -3   1  13     6568.04     6371.96    106.16 o
  -2   1  13      133.59      157.66     11.85 o
  -1   1  13     3901.93     3688.92     47.35 o
   0   1  13    19912.74    18933.47    161.47 o
   1   1  13      566.40      554.07     19.01 o
   2   1  13      789.57      791.22     23.33 o
   3   1  13     7210.97     7146.14     89.06 o
   4   1  13      445.55      420.70     36.27 o
   5   1  13      149.66      158.31     23.90 o
  -5   2  13       29.87        5.26     19.74 o
  -4   2  13    10880.21    11456.36    294.73 o
  -3   2  13      118.68      126.20     18.01 o
  -2   2  13       78.02       86.71     10.03 o
  -1   2  13        0.20        0.00      6.24 o
   0   2  13      291.16      322.73     13.40 o
   1   2  13     1118.40      998.02     33.54 o
   2   2  13     1579.44     1651.08     31.78 o
   3   2  13        2.14        0.00     10.03 o
   4   2  13     7892.91     7859.63    130.24 o
   5   2  13       25.71       18.71     17.57 o
  -5   3  13       23.42       34.21     21.05 o
  -4   3  13     3222.51     3233.60     73.86 o
  -3   3  13     5537.68     5426.95     95.55 o
  -2   3  13      334.20      355.61     17.11 o
  -1   3  13     5948.39     5595.48     61.39 o
   0   3  13    15218.49    14491.24    127.91 o
   1   3  13      302.27      316.70     17.75 o
   2   3  13      734.98      687.35     22.70 o
   3   3  13     9477.66     9398.89    109.84 o
   4   3  13      611.38      631.04     35.60 o
   5   3  13      184.65      231.86     26.85 o
  -5   4  13     4232.74     4532.81    139.47 o
  -4   4  13      817.81      785.89     35.03 o
  -3   4  13      134.19      164.61     17.65 o
  -2   4  13        0.09        0.00     11.13 o
  -1   4  13    13564.93    13148.17    133.94 o
   0   4  13       72.83       60.09      9.41 o
   1   4  13    11365.12    11237.57    119.10 o
   2   4  13      137.57      131.51     14.41 o
   3   4  13      185.28      167.88     15.78 o
   4   4  13      100.98      104.08     19.68 o
   5   4  13      464.22      453.49     42.54 o
  -6   5  13      237.81      253.94     35.53 o
  -5   5  13      174.80      184.21     34.21 o
  -4   5  13     4395.95     4426.08     97.48 o
  -3   5  13     2934.25     2876.52     63.86 o
  -2   5  13        0.15        2.97     12.96 o
  -1   5  13     1080.79     1036.56     25.99 o
   0   5  13    26748.05    26058.35    217.95 o
   1   5  13      961.71      971.51     25.49 o
   2   5  13      159.30      143.12     14.71 o
   3   5  13     5506.07     5650.63     82.86 o
   4   5  13      703.58      684.41     37.56 o
   5   5  13       92.86       61.48     20.29 o
  -6   6  13       51.76       92.10     28.95 o
  -5   6  13       41.35       60.13     17.99 o
  -4   6  13     8213.11     8267.25    332.89 o
  -3   6  13       43.58       48.68     15.63 o
  -2   6  13      387.61      396.99     27.40 o
  -1   6  13     1092.20     1094.90     32.20 o
   0   6  13     3420.25     3341.46     48.26 o
   1   6  13      509.22      507.20     24.59 o
   2   6  13     1923.59     2013.56     41.81 o
   3   6  13        2.42        0.00     12.66 o
   4   6  13     6155.57     6206.73    112.47 o
   5   6  13       63.68       45.46     20.18 o
  -6   7  13       76.10       82.89     31.58 o
  -5   7  13      204.91      211.91     25.27 o
  -4   7  13     1301.82     1327.04     49.83 o
  -3   7  13    10768.81    10461.01    201.74 o
  -2   7  13      259.06      254.07     23.74 o
  -1   7  13     7030.02     6743.56    121.74 o
   0   7  13    10219.06    10108.79    119.59 o
   1   7  13     1115.24     1111.11     27.89 o
   2   7  13      210.96      204.53     20.30 o
   3   7  13     6311.07     6350.48    110.02 o
   4   7  13      331.01      331.26     29.59 o
   5   7  13      223.52      233.37     27.15 o
  -5   8  13     2697.62     3039.69    136.84 o
  -4   8  13      390.30      428.27     33.34 o
  -3   8  13      286.83      294.01     29.21 o
  -2   8  13       33.88       41.84     17.00 o
  -1   8  13    11390.82    11021.37    141.06 o
   0   8  13       23.82       56.13     13.35 o
   1   8  13     7041.02     6928.37     90.92 o
   2   8  13        7.23       21.53     11.47 o
   3   8  13       29.38       41.40     16.43 o
   4   8  13      650.47      681.50     39.10 o
   5   8  13      195.77      228.38     43.60 o
  -5   9  13       22.27       12.26     19.90 o
  -4   9  13     3834.88     3790.96     79.09 o
  -3   9  13     1599.72     1539.70     58.42 o
  -2   9  13       19.59       34.52     20.39 o
  -1   9  13     2537.30     2406.19     54.32 o
   0   9  13    25194.93    24520.64    416.67 o
   1   9  13        0.72        4.41     10.54 o
   2   9  13      188.83      235.63     19.97 o
   3   9  13     2565.54     2606.78     73.66 o
   4   9  13      915.97      922.27     51.88 o
   5   9  13      305.26      356.33     37.66 o
  -5  10  13      474.66      470.89     38.94 o
  -4  10  13     5546.62     5630.93    107.04 o
  -3  10  13        1.35       18.11     19.86 o
  -2  10  13       46.12       44.91     20.18 o
  -1  10  13      533.20      549.61     35.58 o
   0  10  13      545.01      602.58     36.27 o
   1  10  13      470.05      452.97     23.02 o
   2  10  13      936.30      977.95     35.21 o
   3  10  13      157.45      200.23     26.83 o
   4  10  13     4269.13     4348.53    106.84 o
  -5  11  13      174.11      159.05     27.73 o
  -4  11  13     1175.03     1168.85     44.86 o
  -3  11  13     5518.20     5468.68    107.83 o
  -2  11  13      223.40      216.15     40.79 o
  -1  11  13     3487.81     3341.12     98.61 o
   0  11  13     3908.12     4033.71     79.33 o
   1  11  13     1674.86     1643.21     49.59 o
   2  11  13        5.66       27.15     15.14 o
   3  11  13     7624.61     7914.53    153.70 o
   4  11  13       23.87       55.91     24.03 o
  -5  12  13     2445.35     2591.45    106.58 o
  -4  12  13     1021.62     1046.01     45.31 o
  -3  12  13      247.92      222.77     25.83 o
  -2  12  13       17.29        0.35     20.79 o
  -1  12  13     7074.77     7026.14    163.74 o
   0  12  13       15.16       19.45     15.18 o
   1  12  13     4368.38     4375.15     78.57 o
   2  12  13        2.95        0.88     14.05 o
   3  12  13       68.23       83.83     22.51 o
   4  12  13      287.40      248.35     41.17 o
  -5  13  13       21.79       54.59     27.34 o
  -4  13  13     2564.40     2562.79     70.82 o
  -3  13  13      216.12      194.10     25.76 o
  -2  13  13        0.22        0.00     15.52 o
  -1  13  13       83.43       70.49     21.84 o
   0  13  13    15219.49    14792.50    189.84 o
   1  13  13        1.24       16.32     14.94 o
   2  13  13      817.05      837.83     57.92 o
   3  13  13     1244.78     1266.76     54.89 o
   4  13  13      834.63      863.18     53.89 o
  -4  14  13     4051.76     4181.61     97.42 o
  -3  14  13       77.40       64.29     21.74 o
  -2  14  13       53.36       59.29     20.70 o
  -1  14  13      488.20      482.97     39.72 o
   0  14  13      140.78      155.34     20.77 o
   1  14  13      477.27      542.42     40.27 o
   2  14  13      457.30      505.72     46.63 o
   3  14  13       15.00        0.00     17.57 o
   4  14  13     2606.73     2584.95    136.89 o
  -4  15  13      536.52      512.56     54.41 o
  -3  15  13     5004.94     4928.03    114.86 o
  -2  15  13      887.80      794.47     46.51 o
  -1  15  13     3556.47     3469.66     89.37 o
   0  15  13      598.22      625.04     36.22 o
   1  15  13      869.16      929.99    122.37 o
   2  15  13      109.06      121.66     24.35 o
   3  15  13     4068.91     3785.25    120.94 o
  -4  16  13      897.78     1016.31     54.38 o
  -3  16  13        2.87       23.52     20.84 o
  -2  16  13       16.36       29.99     20.90 o
  -1  16  13     3726.43     3589.43    102.97 o
   0  16  13       34.41       23.28     16.91 o
   1  16  13     1418.84     1504.85     71.48 o
   2  16  13       16.81       15.13     25.66 o
   3  16  13        5.00       13.82     23.26 o
  -4  17  13     1771.55     1751.41     65.15 o
  -3  17  13       43.30       26.12     21.63 o
  -2  17  13      481.50      437.94     38.96 o
  -1  17  13        0.69       18.73     21.39 o
   0  17  13     8832.03     8557.13    166.06 o
   1  17  13        2.05       17.74     23.04 o
   2  17  13       76.02       35.69     26.21 o
   3  17  13      350.76      381.57     65.79 o
  -3  18  13      112.11      134.58     38.85 o
  -2  18  13      159.70      133.67     31.45 o
  -1  18  13      533.35      525.03     69.77 o
   0  18  13       68.25       84.73     33.02 o
   1  18  13     1125.21     1027.23     69.20 o
   2  18  13      161.02      130.26     44.74 o
  -3  19  13     2908.18     2911.98     89.36 o
  -2  19  13       32.98       61.84     25.83 o
  -1  19  13     2611.58     2545.62     83.02 o
   0  19  13       22.97        5.26     39.47 o
   1  19  13      295.99      244.00     48.68 o
   2  19  13        1.22        0.00     30.26 o
  -2  20  13       30.79       20.15     23.48 o
  -1  20  13     1160.98     1102.81     75.29 o
   0  20  13       49.40       35.53     40.79 o
   1  20  13     1128.19      926.95     68.85 o
  -1  21  13        3.67       48.57     81.58 o
   0  21  13     5376.83     5242.00    227.63 o
  -4   0  14     4333.23     4495.56     95.82 o
  -2   0  14     1136.41     1100.72     36.19 o
   0   0  14    21201.79    20575.20    300.59 o
   2   0  14     2557.63     2684.44     61.42 o
   4   0  14      118.55      127.54     29.73 o
  -5   1  14      116.22      106.58     23.68 o
  -4   1  14      547.62      598.72     26.50 o
  -3   1  14     2913.28     2889.85     60.52 o
  -2   1  14     8005.99     7794.41    141.73 o
  -1   1  14       73.96       79.89     10.60 o
   0   1  14     3008.47     2986.22     39.87 o
   1   1  14    16192.94    15972.21    151.81 o
   2   1  14      435.59      466.86     19.77 o
   3   1  14      250.22      255.47     19.63 o
   4   1  14     3382.50     3299.99     74.82 o
   5   1  14      624.05      647.62     39.59 o
  -5   2  14      126.18      106.58     25.00 o
  -4   2  14        2.95        0.00     12.63 o
  -3   2  14    20318.24    19879.18    249.35 o
  -2   2  14        6.59       19.46     11.22 o
  -1   2  14      839.53      814.03     23.68 o
   0   2  14        8.68        2.78      7.24 o
   1   2  14      350.72      371.53     18.81 o
   2   2  14       48.92       39.64     10.36 o
   3   2  14     1067.72     1100.70     33.34 o
   4   2  14       67.36       66.85     18.83 o
   5   2  14     1568.48     1581.29     54.57 o
  -5   3  14        0.22        0.00     19.74 o
  -4   3  14     1922.38     2030.58     57.48 o
  -3   3  14     1639.48     1689.92     46.31 o
  -2   3  14     5153.17     5177.04     84.08 o
  -1   3  14       19.18        7.89      7.22 o
   0   3  14     2963.80     2891.43     48.39 o
   1   3  14     7774.31     7908.09     90.91 o
   2   3  14     1009.50     1011.76     36.49 o
   3   3  14      218.24      241.23     29.82 o
   4   3  14     4854.39     4711.50    122.11 o
   5   3  14      449.22      459.08     34.45 o
  -5   4  14        4.82        3.95     23.68 o
  -4   4  14     6724.64     6787.65    136.61 o
  -3   4  14      524.17      510.43     28.73 o
  -2   4  14      304.61      290.63     23.57 o
  -1   4  14      208.13      214.32     14.27 o
   0   4  14    19093.05    18654.74    182.84 o
   1   4  14      280.81      288.23     24.79 o
   2   4  14     4236.64     4269.97     57.70 o
   3   4  14       59.31       32.05     22.79 o
   4   4  14      232.57      262.17     26.40 o
   5   4  14        0.32        4.10     17.94 o
  -6   5  14       30.25       50.00     25.00 o
  -5   5  14        4.56        0.00     25.00 o
  -4   5  14      855.41      814.79     39.72 o
  -3   5  14     1812.77     1792.32     49.44 o
  -2   5  14     2996.82     3011.92     68.43 o
  -1   5  14      374.33      335.32     17.18 o
   0   5  14      385.78      373.17     17.85 o
   1   5  14    18940.40    18598.76    185.68 o
   2   5  14      626.42      657.18     30.21 o
   3   5  14      145.23      148.56     20.14 o
   4   5  14     1709.63     1661.23     52.95 o
   5   5  14      958.59      918.12     48.72 o
  -6   6  14      133.85      190.79     32.89 o
  -5   6  14      140.18      178.94     36.84 o
  -4   6  14       29.11       27.84     17.03 o
  -3   6  14    16998.00    17020.52    257.57 o
  -2   6  14        0.50        0.00     13.79 o
  -1   6  14     1290.37     1189.89     32.70 o
   0   6  14     2028.03     2021.81     40.03 o
   1   6  14       61.97       63.65     11.46 o
   2   6  14       81.93       86.07     13.69 o
   3   6  14     1582.03     1663.95     50.14 o
   4   6  14      122.93      105.85     21.00 o
   5   6  14     1349.35     1393.67    101.22 o
  -5   7  14        3.94        0.00     17.98 o
  -4   7  14     1604.37     1712.87     58.42 o
  -3   7  14      662.56      718.49     43.20 o
  -2   7  14    10286.30    10244.97    170.88 o
  -1   7  14      283.04      272.20     20.60 o
   0   7  14     1544.65     1608.60     36.28 o
   1   7  14     4929.30     5114.21     67.78 o
   2   7  14     1062.83     1043.56     32.27 o
   3   7  14        3.19        0.00     14.13 o
   4   7  14     4153.95     4176.22     95.53 o
   5   7  14      434.54      444.89     35.83 o
  -5   8  14        1.37       11.47     19.60 o
  -4   8  14     4402.64     4391.17    106.80 o
  -3   8  14     1241.44     1184.61     52.08 o
  -2   8  14      409.31      413.44     30.41 o
  -1   8  14       40.89       25.55     13.29 o
   0   8  14    19521.55    18592.81    224.80 o
   1   8  14       86.04       86.21     15.00 o
   2   8  14     2563.97     2635.45     50.96 o
   3   8  14      183.90      228.90     24.70 o
   4   8  14      219.72      197.70     25.54 o
  -5   9  14       36.85       83.58     23.71 o
  -4   9  14      302.99      306.22     65.79 o
  -3   9  14     2301.79     2322.18     88.81 o
  -2   9  14     2021.05     1947.89     68.77 o
  -1   9  14      128.37      139.80     26.79 o
   0   9  14      330.35      346.82     30.39 o
   1   9  14    15055.15    14929.76    187.24 o
   2   9  14        9.93        0.00     12.82 o
   3   9  14       28.89       57.02     20.51 o
   4   9  14      967.95     1009.40     54.68 o
  -5  10  14        0.53        0.00     20.22 o
  -4  10  14      810.08      793.88     39.34 o
  -3  10  14    13599.55    13308.06    260.43 o
  -2  10  14       12.93        0.00     18.92 o
  -1  10  14      810.21      644.51     46.92 o
   0  10  14     1428.33     1391.75     44.17 o
   1  10  14      222.31      233.55     20.81 o
   2  10  14      290.98      271.54     24.51 o
   3  10  14      757.92      772.66     46.18 o
   4  10  14       49.84       89.43     25.48 o
  -5  11  14      113.81      119.45     43.42 o
  -4  11  14     1388.29     1420.39     64.05 o
  -3  11  14      762.71      770.99     50.21 o
  -2  11  14     6171.54     6072.98    146.52 o
  -1  11  14      106.24      100.57     26.79 o
   0  11  14     1260.84     1332.32     43.99 o
   1  11  14     1916.51     1917.17     95.56 o
   2  11  14      799.46      780.48     41.59 o
   3  11  14       29.92       40.30     20.21 o
   4  11  14     4729.39     4828.32    122.32 o
  -5  12  14      195.31      173.90     31.93 o
  -4  12  14     2996.79     2921.12     99.21 o
  -3  12  14     1909.67     1872.69     96.53 o
  -2  12  14      222.24      195.71     30.91 o
  -1  12  14       67.09       67.20     30.26 o
   0  12  14     8818.26     8561.67    138.67 o
   1  12  14       43.65       50.35     17.40 o
   2  12  14     2079.82     2199.30     68.76 o
   3  12  14      108.53      125.90     25.48 o
   4  12  14       42.93       36.61     22.62 o
  -5  13  14       18.98       13.38     24.54 o
  -4  13  14      603.29      672.46     42.51 o
  -3  13  14     1624.66     1559.02     77.49 o
  -2  13  14      706.25      681.46    104.80 o
  -1  13  14      273.05      273.51     44.70 o
   0  13  14      127.75      126.27     19.93 o
   1  13  14    13179.35    12943.63    279.88 o
   2  13  14        0.18        0.00     16.01 o
   3  13  14      226.38      248.59     31.22 o
   4  13  14      581.30      619.51     68.18 o
  -4  14  14      551.23      564.11     40.22 o
  -3  14  14     7328.99     7181.48    141.28 o
  -2  14  14      127.20      135.71     30.66 o
  -1  14  14       98.42       77.37     22.99 o
   0  14  14     2269.64     2239.57     59.71 o
   1  14  14       52.06       46.61     23.71 o
   2  14  14       22.70        0.00     20.55 o
   3  14  14      631.54      582.89     57.24 o
  -4  15  14      490.42      555.42     40.74 o
  -3  15  14      105.39       95.31     24.45 o
  -2  15  14     3766.36     3738.87     94.69 o
  -1  15  14       42.24       52.24     29.37 o
   0  15  14     1754.62     1752.19     53.94 o
   1  15  14      767.62      819.79     59.35 o
   2  15  14      868.27      854.62     62.75 o
   3  15  14       16.58        9.73     23.71 o
  -4  16  14     1548.14     1625.63     62.21 o
  -3  16  14     1315.63     1346.55     57.46 o
  -2  16  14        0.51       22.73     20.95 o
  -1  16  14      284.67      257.00     33.70 o
   0  16  14     6058.15     5571.70    122.83 o
   1  16  14      307.01      320.63     78.95 o
   2  16  14      748.44      700.11     58.59 o
   3  16  14       72.95       46.05     35.53 o
  -3  17  14     1132.28     1126.47     58.72 o
  -2  17  14      178.89      170.89     29.00 o
  -1  17  14       56.66       50.85     22.99 o
   0  17  14       69.86       73.48     29.73 o
   1  17  14     7485.78     6987.35    179.94 o
   2  17  14        3.73        0.00     23.38 o
  -3  18  14     2457.73     2523.11    128.21 o
  -2  18  14       76.67       99.56     26.14 o
  -1  18  14      297.42      274.92     33.89 o
   0  18  14     1717.48     1700.20     82.80 o
   1  18  14      123.08       82.52     30.26 o
   2  18  14      138.95       94.74     43.42 o
  -2  19  14     1652.30     1616.14     67.34 o
  -1  19  14      148.24      121.06     28.01 o
   0  19  14      977.83      814.46     96.05 o
   1  19  14       76.43       80.22     30.14 o
  -1  20  14       14.70       23.44     59.87 o
   0  20  14     2776.78     2823.63    159.21 o
   1  20  14      100.91       92.16     31.27 o
  -5   0  15     3760.22     3776.24    121.05 o
  -3   0  15     3215.67     3088.10    113.16 o
  -1   0  15     1932.08     1908.73     60.99 o
   1   0  15    31969.87    30162.76    381.02 o
   3   0  15     1180.58     1129.42     58.14 o
   5   0  15      458.75      403.00    113.81 o
  -5   1  15      162.14      178.94     30.26 o
  -4   1  15      227.22      261.43     20.48 o
  -3   1  15     3313.83     3363.52     69.13 o
  -2   1  15      507.58      487.51     22.44 o
  -1   1  15     2579.89     2416.41     41.75 o
   0   1  15     2892.46     2883.91     52.46 o
   1   1  15      208.59      238.87     14.80 o
   2   1  15     9301.05     9213.59    100.37 o
   3   1  15      142.71      157.82     20.70 o
   4   1  15        0.04        5.68     15.86 o
   5   1  15     1716.84     1736.40     66.92 o
  -5   2  15      300.64      246.05     34.21 o
  -4   2  15       32.98       31.32     16.67 o
  -3   2  15      152.51      154.65     22.78 o
  -2   2  15    25773.45    24494.71    415.78 o
  -1   2  15      133.65      112.88     12.08 o
   0   2  15     1963.74     1891.03     37.61 o
   1   2  15      158.03      140.77     13.36 o
   2   2  15     2771.50     2724.59     44.38 o
   3   2  15       10.50       10.10     15.32 o
   4   2  15     1174.55     1190.62     46.18 o
   5   2  15        5.58        8.71     17.71 o
  -5   3  15        4.82        7.89     25.00 o
  -4   3  15       29.05       11.81     34.87 o
  -3   3  15     7047.27     7140.14    123.37 o
  -2   3  15       96.37       73.92     17.52 o
  -1   3  15     4313.48     4209.81     60.48 o
   0   3  15     1557.56     1529.32     33.80 o
   1   3  15      113.81       97.57     13.32 o
   2   3  15     6371.58     6247.85     75.74 o
   3   3  15      369.76      336.57     30.20 o
   4   3  15        0.22        4.92     15.18 o
   5   3  15     2587.79     2779.35     73.82 o
  -5   4  15     4021.28     3923.61    134.21 o
  -4   4  15      288.59      270.18     26.79 o
  -3   4  15     5756.17     5669.23    105.05 o
  -2   4  15     1668.36     1632.31     49.27 o
  -1   4  15      389.54      419.25     24.49 o
   0   4  15      156.67      140.79     13.42 o
   1   4  15    25278.64    25178.65    262.81 o
   2   4  15      167.78      192.50     15.14 o
   3   4  15      998.36     1072.80     66.47 o
   4   4  15        0.34        0.83     16.09 o
   5   4  15      403.88      370.06     52.23 o
  -5   5  15        0.05        0.00     26.32 o
  -4   5  15      266.93      281.68     28.09 o
  -3   5  15     4328.76     4260.69    106.12 o
  -2   5  15      294.02      265.82     24.98 o
  -1   5  15     1955.05     2080.94     58.59 o
   0   5  15      539.26      554.75     23.05 o
   1   5  15      135.85      137.56     13.71 o
   2   5  15     7976.05     8069.89    105.35 o
   3   5  15      231.38      211.89     23.06 o
   4   5  15       79.00      107.18     21.50 o
   5   5  15     1085.67     1091.99     52.08 o
  -5   6  15      211.24      264.47     42.10 o
  -4   6  15        3.07        7.34     17.39 o
  -3   6  15      324.11      315.73     27.40 o
  -2   6  15    23631.85    23331.24    345.62 o
  -1   6  15      780.89      680.46     37.38 o
   0   6  15      453.13      449.93     25.61 o
   1   6  15      441.89      444.08     20.57 o
   2   6  15     2574.61     2659.16     51.33 o
   3   6  15        5.43       12.62     15.43 o
   4   6  15     1729.20     1803.35     59.80 o
  -5   7  15       35.83        3.50     19.06 o
  -4   7  15      320.27      312.98     83.55 o
  -3   7  15     4127.82     4093.92    103.71 o
  -2   7  15      158.66      174.41     23.24 o
  -1   7  15     7381.32     7112.68    132.56 o
   0   7  15      341.81      309.60     22.04 o
   1   7  15       76.55       69.66     14.82 o
   2   7  15     4006.22     4144.51     67.45 o
   3   7  15      805.74      844.96     48.62 o
   4   7  15        1.03       11.05     17.13 o
  -5   8  15     2260.10     2394.46     84.87 o
  -4   8  15       33.99       33.92     20.55 o
  -3   8  15     3896.38     3948.40    102.73 o
  -2   8  15     1814.73     1722.55    103.95 o
  -1   8  15      660.36      628.72     45.06 o
   0   8  15      105.96      126.46     27.12 o
   1   8  15    18727.17    18441.79    224.62 o
   2   8  15      231.01      200.56     18.41 o
   3   8  15      291.18      298.54     26.94 o
   4   8  15       19.57        0.00     16.60 o
  -5   9  15        5.28       14.72     22.44 o
  -4   9  15       13.94        3.70     26.32 o
  -3   9  15     1809.20     1825.07     68.26 o
  -2   9  15      124.44      168.90     28.80 o
  -1   9  15     2987.68     3071.78    157.89 o
   0   9  15      417.65      396.12     27.03 o
   1   9  15        3.97       12.42     15.10 o
   2   9  15     7561.35     7729.72    127.07 o
   3   9  15      106.00      102.70     22.89 o
   4   9  15       11.24        0.00     19.72 o
  -5  10  15      522.22      587.90     44.40 o
  -4  10  15       14.09        8.17     16.65 o
  -3  10  15      364.94      323.34     34.81 o
  -2  10  15    14132.03    14420.12    357.89 o
  -1  10  15      132.00       86.49     26.21 o
   0  10  15      791.04      843.06     39.17 o
   1  10  15     1188.48     1174.73     51.66 o
   2  10  15     1854.86     1836.60     72.83 o
   3  10  15       36.58       23.09     19.33 o
   4  10  15      848.92      815.55     51.93 o
  -5  11  15       15.62       20.21     24.33 o
  -4  11  15       54.62       33.41     18.65 o
  -3  11  15     4546.35     4598.05    186.18 o
  -2  11  15      286.80      280.66     35.03 o
  -1  11  15     2869.86     2747.92    295.39 o
   0  11  15      625.11      600.51     51.36 o
   1  11  15       95.39      123.97     24.02 o
   2  11  15     1385.46     1395.58     99.97 o
   3  11  15      884.68      785.36     48.34 o
   4  11  15        3.07       11.80     21.13 o
  -5  12  15     2448.96     2537.95    182.23 o
  -4  12  15      122.28      111.04     23.37 o
  -3  12  15     1446.96     1408.01     53.37 o
  -2  12  15     1357.58     1436.76    115.79 o
  -1  12  15      485.67      498.63     54.60 o
   0  12  15      160.70      169.79     25.27 o
   1  12  15    10279.13    10217.16    188.30 o
   2  12  15      161.41      146.31     24.86 o
   3  12  15      400.20      341.98     41.84 o
   4  12  15      369.42      317.92     36.35 o
  -4  13  15      159.76      205.01     27.58 o
  -3  13  15      829.68      832.33     46.56 o
  -2  13  15       20.75       36.66     19.72 o
  -1  13  15       70.92       45.93     25.27 o
   0  13  15      538.69      558.94     39.05 o
   1  13  15       18.31       15.23     21.73 o
   2  13  15     7166.50     7492.42    208.55 o
   3  13  15        2.51        6.53     22.67 o
  -4  14  15        0.00        0.00     18.95 o
  -3  14  15      725.18      828.25     48.08 o
  -2  14  15     6987.15     6755.63    137.47 o
  -1  14  15      427.91      440.23     37.21 o
   0  14  15      345.32      361.19     29.18 o
   1  14  15     1097.47     1037.23     88.81 o
   2  14  15     1211.79     1360.95     71.13 o
   3  14  15       72.24       96.89     30.66 o
  -4  15  15        1.08        0.00     20.14 o
  -3  15  15     2479.02     2543.97     76.96 o
  -2  15  15       38.81       55.42     22.44 o
  -1  15  15     2281.15     2191.45     72.92 o
   0  15  15      414.50      410.03     31.17 o
   1  15  15      351.72      363.65     43.46 o
   2  15  15      405.07      486.91    128.29 o
   3  15  15      311.15      344.73     60.53 o
  -3  16  15     1288.05     1314.22     70.14 o
  -2  16  15     3319.68     3344.86    117.80 o
  -1  16  15      288.09      270.54     40.82 o
   0  16  15      141.21      144.78     34.88 o
   1  16  15     5969.99     5983.17    162.01 o
   2  16  15      177.62      151.66     31.63 o
   3  16  15      158.33      303.94     64.47 o
  -3  17  15      188.66      170.34     29.20 o
  -2  17  15      259.86      244.59     34.39 o
  -1  17  15        4.27       16.74     21.93 o
   0  17  15      187.97      371.10     46.41 o
   1  17  15        0.94       15.84     24.54 o
   2  17  15     2775.29     2535.48    138.16 o
  -3  18  15     1408.31     1355.76     65.57 o
  -2  18  15     4878.56     4916.42    120.53 o
  -1  18  15      457.25      495.67     43.69 o
   0  18  15      298.00      307.89     63.16 o
   1  18  15     1018.43     1013.41     90.13 o
   2  18  15      325.57      280.26     60.53 o
  -2  19  15       38.99       33.78     23.57 o
  -1  19  15     1273.66     1205.98     96.05 o
   0  19  15       98.50       52.63     43.42 o
   1  19  15       67.32       12.44     25.27 o
  -1  20  15      169.69      199.63     41.33 o
   0  20  15       42.29       48.68     46.05 o
  -4   0  16     3020.25     3167.30     80.93 o
  -2   0  16     4368.32     3956.50    142.10 o
   0   0  16     1871.37     1748.56     52.70 o
   2   0  16    15554.26    15425.01    216.71 o
   4   0  16        7.82       34.36     24.14 o
  -5   1  16     3791.57     4198.60    136.84 o
  -4   1  16       98.79       58.87     36.84 o
  -3   1  16     1017.63     1054.54     38.48 o
  -2   1  16     8154.06     8031.63    119.03 o
  -1   1  16       18.43       14.66     20.11 o
   0   1  16     2786.06     2698.33     57.25 o
   1   1  16     1715.57     1723.86     37.13 o
   2   1  16       57.23       36.10     11.28 o
   3   1  16     3057.08     3118.09     70.72 o
   4   1  16       44.52       30.69     16.37 o
   5   1  16       40.74       15.77     18.84 o
  -5   2  16      841.16      927.61     61.84 o
  -4   2  16      257.32      265.85     27.15 o
  -3   2  16       86.81      116.39     22.27 o
  -2   2  16      271.45      241.58     24.15 o
  -1   2  16    25919.53    24380.93    356.25 o
   0   2  16        4.35        0.00      9.49 o
   1   2  16      312.14      298.81     16.50 o
   2   2  16       51.52       44.25     11.44 o
   3   2  16     3650.30     3461.29     75.32 o
   4   2  16        1.43       14.13     16.28 o
   5   2  16     1368.00     1465.93     55.86 o
  -5   3  16     2388.48     2418.37    100.00 o
  -4   3  16      193.90      221.86     27.63 o
  -3   3  16      955.54      882.25     45.12 o
  -2   3  16    11032.16    10582.85    174.09 o
  -1   3  16       50.81       49.24     17.94 o
   0   3  16     1946.79     1921.15     59.62 o
   1   3  16     1014.92     1039.87     35.60 o
   2   3  16      129.43      104.08     12.89 o
   3   3  16     1602.75     1590.99     49.99 o
   4   3  16       42.37        8.15     16.73 o
  -5   4  16        7.11        0.00     27.63 o
  -4   4  16     5131.41     5282.34    118.49 o
  -3   4  16        1.13        0.00     17.60 o
  -2   4  16     2646.31     2524.61     65.04 o
  -1   4  16       22.49        4.70     15.16 o
   0   4  16      523.21      549.53     30.97 o
   1   4  16       23.47       24.40     11.46 o
   2   4  16    14672.29    14552.15    147.13 o
   3   4  16      296.04      288.86     26.23 o
   4   4  16       27.79       25.18     16.98 o
  -5   5  16     4624.07     4652.54    157.89 o
  -4   5  16      209.34      222.17     27.87 o
  -3   5  16      193.98      226.46     24.53 o
  -2   5  16     5977.41     5776.30    112.02 o
  -1   5  16      458.77      458.04     32.59 o
   0   5  16      577.26      634.99     32.05 o
   1   5  16     1945.44     1973.01     42.12 o
   2   5  16       84.13       71.72     15.17 o
   3   5  16     3106.94     3106.05     88.69 o
   4   5  16        1.18        0.00     15.95 o
  -5   6  16     1839.41     1828.91     92.10 o
  -4   6  16      150.10      139.50     33.55 o
  -3   6  16      119.55      131.02     43.42 o
  -2   6  16       20.77        6.10     16.76 o
  -1   6  16    17272.38    16986.20    266.70 o
   0   6  16      498.71      446.96     27.93 o
   1   6  16      127.75      146.43     17.48 o
   2   6  16      712.92      688.73     29.17 o
   3   6  16     3174.06     3131.39     95.91 o
   4   6  16        2.36        5.81     18.99 o
  -5   7  16     1437.46     1610.50     90.79 o
  -4   7  16      148.07      117.33     24.54 o
  -3   7  16      104.80       86.45     23.60 o
  -2   7  16     7086.40     6906.84    313.15 o
  -1   7  16      210.17      222.87     30.66 o
   0   7  16     1394.19     1483.51     45.56 o
   1   7  16      804.33      794.79     45.12 o
   2   7  16      294.79      303.68     22.71 o
   3   7  16      744.22      757.39     39.94 o
   4   7  16      225.28      172.68     24.99 o
  -5   8  16        4.05       39.02     21.16 o
  -4   8  16     3526.51     3406.55     94.56 o
  -3   8  16       27.59       23.43     21.50 o
  -2   8  16     1915.21     1857.52     70.24 o
  -1   8  16     3265.30     3109.11    126.31 o
   0   8  16      538.16      510.44     37.77 o
   1   8  16        9.07        5.59     17.47 o
   2   8  16    11382.61    11582.15    155.08 o
   3   8  16      349.03      385.04     30.36 o
   4   8  16       21.64        9.45     17.29 o
  -5   9  16     3980.83     4126.70    109.08 o
  -4   9  16       40.66       56.60     22.67 o
  -3   9  16      177.07      210.24     30.53 o
  -2   9  16     1706.88     1643.85     67.90 o
  -1   9  16      822.20      738.44     51.63 o
   0   9  16      456.98      497.87     35.04 o
   1   9  16     1783.20     1841.96     53.75 o
   2   9  16      219.95      247.55     29.50 o
   3   9  16     2646.48     2611.87     97.71 o
   4   9  16       18.43       22.13     21.95 o
  -5  10  16      476.55      549.62     43.83 o
  -4  10  16      322.20      365.62     78.29 o
  -3  10  16        3.28       30.45     22.10 o
  -2  10  16      691.12      639.25     48.84 o
  -1  10  16    13535.33    13372.08    272.13 o
   0  10  16      508.82      521.77     36.76 o
   1  10  16      195.33      207.82     35.06 o
   2  10  16     1193.21     1252.48     97.66 o
   3  10  16     1668.99     1662.49     73.34 o
   4  10  16       52.21       33.25     22.80 o
  -5  11  16      626.54      726.38     69.74 o
  -4  11  16      326.83      367.36     31.45 o
  -3  11  16       11.06       35.53     24.19 o
  -2  11  16    11121.05    10809.52    230.20 o
  -1  11  16        0.86        0.00     22.67 o
   0  11  16     1759.86     1756.25     59.64 o
   1  11  16      569.01      573.67     46.83 o
   2  11  16      493.30      487.82     47.20 o
   3  11  16      299.36      346.78     42.68 o
   4  11  16      367.00      324.12     36.45 o
  -4  12  16     2133.53     2237.11     68.46 o
  -3  12  16        0.59        0.00     21.15 o
  -2  12  16     1684.29     1708.71     74.41 o
  -1  12  16     3280.80     3150.45    103.26 o
   0  12  16      650.47      663.82     62.18 o
   1  12  16      231.29      212.41     32.78 o
   2  12  16     6051.90     6039.27    286.18 o
   3  12  16      175.44      138.57     31.47 o
  -4  13  16       58.80       44.32     21.74 o
  -3  13  16      853.83      926.37     50.36 o
  -2  13  16     1126.89     1017.54     65.11 o
  -1  13  16      457.48      427.44     78.29 o
   0  13  16      217.42      203.59     26.96 o
   1  13  16     1084.04     1022.69     85.52 o
   2  13  16       22.50       58.31     26.41 o
   3  13  16     2897.19     2673.63    144.73 o
  -4  14  16      373.23      445.99     38.09 o
  -3  14  16       96.66      109.83     27.15 o
  -2  14  16      392.95      332.04     34.41 o
  -1  14  16     8815.96     8530.68    166.10 o
   0  14  16      540.48      600.41     43.97 o
   1  14  16       42.66       56.43     24.66 o
   2  14  16     1940.88     2016.86    247.36 o
   3  14  16     1683.28     1718.39    115.79 o
  -4  15  16       79.53       69.91     31.28 o
  -3  15  16      365.14      346.11     35.69 o
  -2  15  16     6299.37     6312.29    135.69 o
  -1  15  16       16.41       22.36     21.93 o
   0  15  16     1188.75     1150.55     61.41 o
   1  15  16        3.12        0.00     19.47 o
   2  15  16       18.28        0.00     21.81 o
   3  15  16      100.36      127.63     47.37 o
  -3  16  16        5.64        0.00     20.07 o
  -2  16  16      530.32      576.81     44.28 o
  -1  16  16     2612.92     2683.01     83.81 o
   0  16  16      328.41      285.52     41.21 o
   1  16  16      261.89      269.00     40.27 o
   2  16  16     4682.77     4833.70    201.31 o
  -3  17  16      165.72      129.40     29.11 o
  -2  17  16      333.35      372.27     45.61 o
  -1  17  16      129.27      167.92     47.95 o
   0  17  16      268.72      214.55     39.47 o
   1  17  16     1408.01     1291.14     73.44 o
   2  17  16       23.36        1.32     30.26 o
  -2  18  16      170.98      206.35     33.37 o
  -1  18  16     4204.51     4074.88    109.89 o
   0  18  16      422.03      467.10     75.00 o
   1  18  16       75.02       75.44     28.77 o
  -1  19  16        7.09       10.87     28.09 o
   0  19  16      200.47      197.36     57.89 o
  -3   0  17     3826.70     3897.96     99.55 o
  -1   0  17      455.54      402.05     37.22 o
   1   0  17      669.98      694.48     56.81 o
   3   0  17     7265.51     7302.11    232.89 o
  -5   1  17      993.04     1084.19     67.10 o
  -4   1  17     5866.11     5966.71    106.08 o
  -3   1  17        4.32        9.56     14.90 o
  -2   1  17      507.10      494.08     38.60 o
  -1   1  17    13069.68    12322.53    243.76 o
   0   1  17     2546.09     2579.67     47.90 o
   1   1  17      791.58      839.54     30.40 o
   2   1  17     2592.23     2687.65     45.69 o
   3   1  17      629.69      610.77     41.21 o
   4   1  17     1133.79      999.61     46.84 o
  -5   2  17       41.39       65.79     30.26 o
  -4   2  17      121.84      157.85     25.57 o
  -3   2  17       25.10       33.77     19.27 o
  -2   2  17     1709.71     1757.38     53.37 o
  -1   2  17        5.95        7.31     19.86 o
   0   2  17    20632.04    19840.82    260.48 o
   1   2  17       29.78       29.36     11.45 o
   2   2  17      131.63      135.56     13.92 o
   3   2  17       38.70       10.05     15.57 o
   4   2  17     2308.74     2091.34     61.29 o
  -5   3  17     1246.48     1389.45     77.63 o
  -4   3  17     3892.50     4000.05     99.94 o
  -3   3  17      671.04      666.10     43.26 o
  -2   3  17      204.05      235.32     27.86 o
  -1   3  17    17485.17    16784.71    771.04 o
   0   3  17     1266.49     1249.51     35.60 o
   1   3  17      329.47      324.10     24.89 o
   2   3  17     1693.36     1723.72     36.62 o
   3   3  17     1043.78     1122.15     45.02 o
   4   3  17      915.37      922.04     45.69 o
  -5   4  17     3071.62     3288.09    126.31 o
  -4   4  17       22.51       14.29     23.68 o
  -3   4  17     3281.12     3337.39     92.05 o
  -2   4  17      121.90      131.36     21.24 o
  -1   4  17      184.20      190.47     24.79 o
   0   4  17       65.54       62.75     13.63 o
   1   4  17      819.56      900.72     58.90 o
   2   4  17      110.56      118.32     14.21 o
   3   4  17     8108.23     8144.16    135.19 o
   4   4  17       93.01       91.18     21.21 o
  -5   5  17      586.47      624.99     60.53 o
  -4   5  17     6522.57     6940.00    163.15 o
  -3   5  17      238.80      190.96     28.44 o
  -2   5  17     1293.23     1303.88     48.54 o
  -1   5  17     8666.19     8650.60    156.04 o
   0   5  17     2474.47     2381.29     55.77 o
   1   5  17      551.61      570.71     29.08 o
   2   5  17     2649.09     2771.59     47.45 o
   3   5  17      521.15      535.45     34.28 o
   4   5  17     1113.48     1167.67     60.96 o
  -5   6  17       93.75      147.37     39.47 o
  -4   6  17       26.77        0.00     20.22 o
  -3   6  17      165.24      187.94     28.66 o
  -2   6  17     2183.39     2126.76     74.43 o
  -1   6  17        7.03       12.62     20.41 o
   0   6  17    16439.74    15530.04    246.01 o
   1   6  17      358.35      354.05     24.28 o
   2   6  17       11.94        9.92     21.46 o
   3   6  17      105.04       92.52     20.38 o
   4   6  17     2955.33     3038.31     76.96 o
  -5   7  17     1099.96     1171.03     78.95 o
  -4   7  17     2805.53     2791.38     84.53 o
  -3   7  17      751.38      795.05     50.70 o
  -2   7  17      243.95      294.73     34.88 o
  -1   7  17    11075.47    11396.67    235.82 o
   0   7  17      890.32      970.05     45.31 o
   1   7  17      143.88      149.92     18.25 o
   2   7  17      659.70      629.99     36.39 o
   3   7  17      565.78      581.04     36.49 o
   4   7  17      582.37      587.19     39.36 o
  -5   8  17     3087.30     3214.40     93.75 o
  -4   8  17       15.59       12.10     25.66 o
  -3   8  17     1132.96     1108.30     90.13 o
  -2   8  17        3.57        0.00     19.74 o
  -1   8  17      300.15      264.99     65.13 o
   0   8  17      784.02      814.17     43.73 o
   1   8  17      746.36      743.30     43.11 o
   2   8  17        5.57        0.00     14.87 o
   3   8  17     7364.59     7567.41    131.89 o
   4   8  17      104.82      137.41     31.34 o
  -5   9  17      234.69      215.02     44.74 o
  -4   9  17     5828.16     5830.11    141.19 o
  -3   9  17        2.50        0.00     19.99 o
  -2   9  17      349.63      368.29     90.13 o
  -1   9  17     4504.44     4365.70    341.44 o
   0   9  17     2564.02     2614.50     72.52 o
   1   9  17      274.90      304.80     30.20 o
   2   9  17     1574.68     1460.37     71.13 o
   3   9  17      139.82      138.37     38.16 o
   4   9  17      574.68      554.03     45.15 o
  -5  10  17       48.00       58.67     24.91 o
  -4  10  17        1.71       32.57     24.34 o
  -3  10  17      420.24      406.27     41.39 o
  -2  10  17      877.19      913.45     59.03 o
  -1  10  17       10.57        6.24     30.92 o
   0  10  17     9394.10     9643.94    173.55 o
   1  10  17      112.01      107.69     32.61 o
   2  10  17       47.80       51.67     25.27 o
   3  10  17      355.87      307.88     55.26 o
   4  10  17     1359.51     1366.75    103.95 o
  -4  11  17      611.55      586.98     40.00 o
  -3  11  17      709.79      775.09     71.05 o
  -2  11  17       71.06       28.95     25.12 o
  -1  11  17     9240.44     9150.84    207.90 o
   0  11  17      766.52      825.93     66.76 o
   1  11  17      290.58      277.22     36.67 o
   2  11  17      425.04      457.28     47.34 o
   3  11  17      993.37      982.88     98.68 o
  -4  12  17       35.98       59.10     22.48 o
  -3  12  17     1188.69     1242.78     65.05 o
  -2  12  17       80.53       56.58     28.84 o
  -1  12  17      143.96      116.03     32.40 o
   0  12  17      943.77      938.39     51.22 o
   1  12  17      339.26      349.16     45.39 o
   2  12  17       68.39       37.39     26.55 o
   3  12  17     3030.48     3098.62    156.58 o
  -4  13  17     6104.02     6239.05    129.28 o
  -3  13  17        8.18        0.00     22.48 o
  -2  13  17      353.68      298.20     40.46 o
  -1  13  17     2023.51     1795.91     82.89 o
   0  13  17     1087.98     1075.52     81.58 o
   1  13  17        2.34        0.00     20.44 o
   2  13  17     1266.12     1281.81    134.87 o
   3  13  17       23.77        0.00     31.58 o
  -4  14  17       70.21       84.45     24.72 o
  -3  14  17      146.93      112.03     27.87 o
  -2  14  17      525.68      511.84     41.69 o
  -1  14  17       82.98       54.55     24.05 o
   0  14  17     4703.35     4829.41    116.72 o
   1  14  17      102.72      112.43     29.38 o
   2  14  17        0.90        0.00     23.04 o
   3  14  17     1298.04     1118.40    105.26 o
  -3  15  17      425.40      443.92     40.25 o
  -2  15  17       96.88       43.86     24.55 o
  -1  15  17     6282.82     6238.61    137.23 o
   0  15  17       33.05        0.00     25.57 o
   1  15  17      349.01      340.73     42.31 o
   2  15  17      148.90      111.00     46.05 o
  -3  16  17      770.84      772.12     50.82 o
  -2  16  17        6.62       15.83     22.00 o
  -1  16  17       50.58       55.52     50.61 o
   0  16  17     1640.66     1818.36     86.99 o
   1  16  17      159.44      167.71     35.01 o
   2  16  17       46.87       60.85     29.72 o
  -2  17  17      591.91      491.31     42.99 o
  -1  17  17      238.71      228.51     44.87 o
   0  17  17      728.40      563.15     81.58 o
   1  17  17       39.78       82.91     47.37 o
  -2  18  17      192.11      214.07     34.56 o
  -1  18  17       37.76       15.55     22.31 o
   0  18  17     3028.38     3038.10    165.79 o
   1  18  17      368.38      310.52     68.42 o
  -4   0  18     9971.85    10336.91    205.56 o
  -2   0  18     1542.16     1573.77     63.27 o
   0   0  18      507.75      626.79     44.54 o
   2   0  18       92.21       68.26     19.75 o
   4   0  18     4044.65     4146.88    311.18 o
  -5   1  18       23.40       36.84     30.26 o
  -4   1  18      816.94      870.57     56.55 o
  -3   1  18     8040.07     8395.98    346.70 o
  -2   1  18      214.70      287.52     33.46 o
  -1   1  18       27.48       54.81     22.78 o
   0   1  18     8204.10     7820.81    121.27 o
   1   1  18     2616.63     2515.38     50.55 o
   2   1  18        5.13       18.14     10.82 o
   3   1  18     2266.18     2235.02     61.01 o
   4   1  18     1138.81     1128.47     50.65 o
  -5   2  18      706.33      746.04     63.16 o
  -4   2  18       41.09       26.83     21.34 o
  -3   2  18      577.07      601.89     43.26 o
  -2   2  18       43.43       32.03     40.13 o
  -1   2  18     3720.70     3599.78    180.26 o
   0   2  18        0.07       37.92     14.60 o
   1   2  18     7548.21     7355.05    100.88 o
   2   2  18      102.62       67.81     13.72 o
   3   2  18      208.55      213.16     24.25 o
   4   2  18        1.27       18.96     17.54 o
  -5   3  18       29.46       25.00     32.89 o
  -4   3  18     1376.66     1432.36     58.10 o
  -3   3  18     5580.27     5650.09    133.49 o
  -2   3  18      325.55      358.61     30.05 o
  -1   3  18       75.69       57.95     30.92 o
   0   3  18    11313.09    10795.25    156.91 o
   1   3  18     2031.76     2017.68     45.32 o
   2   3  18       56.07       31.26     13.49 o
   3   3  18     2266.14     2358.09     63.31 o
   4   3  18     1391.55     1336.86     52.10 o
  -5   4  18        6.14       53.95     34.21 o
  -4   4  18     6190.82     6347.80    143.13 o
  -3   4  18       87.33       88.57     24.91 o
  -2   4  18     1460.81     1529.71     66.80 o
  -1   4  18      111.12       78.75     24.64 o
   0   4  18      598.25      540.95     30.37 o
   1   4  18      289.61      291.88     25.56 o
   2   4  18      315.79      348.29     28.32 o
   3   4  18       18.97       15.67     15.92 o
   4   4  18     2290.58     2231.86     65.45 o
  -5   5  18       24.70        5.26     30.26 o
  -4   5  18      679.31      716.07     46.98 o
  -3   5  18     6703.49     6700.32    153.03 o
  -2   5  18      183.50      172.68     28.80 o
  -1   5  18      299.45      284.94     34.66 o
   0   5  18     5883.69     5776.70    107.49 o
   1   5  18     2523.78     2436.05     61.22 o
   2   5  18       14.12       24.85     15.07 o
   3   5  18     1676.06     1731.41     55.88 o
   4   5  18      926.35      989.80     60.10 o
  -5   6  18      229.61      278.94     47.37 o
  -4   6  18      344.08      376.56     36.84 o
  -3   6  18      119.62      142.07     42.10 o
  -2   6  18        8.34       27.63     21.40 o
  -1   6  18     4135.54     4102.38    115.36 o
   0   6  18       46.28       57.69     23.62 o
   1   6  18     7322.33     7226.82    131.25 o
   2   6  18      185.43      137.26     20.41 o
   3   6  18      202.51      161.59     26.71 o
   4   6  18       76.92       56.37     27.92 o
  -5   7  18        0.67        1.32     31.58 o
  -4   7  18      695.87      716.11     84.87 o
  -3   7  18     2406.65     2504.88     84.17 o
  -2   7  18      502.82      567.87     45.99 o
  -1   7  18        7.06        0.00     20.92 o
   0   7  18    11310.77    11135.83    191.00 o
   1   7  18     1282.34     1222.19     40.06 o
   2   7  18       86.29       63.52     20.95 o
   3   7  18      621.78      612.95     44.06 o
   4   7  18      869.31      862.63     46.73 o
  -5   8  18       54.23      121.05     43.42 o
  -4   8  18     4466.96     4603.66    120.68 o
  -3   8  18      177.67      190.79     32.09 o
  -2   8  18      765.59      766.15     52.93 o
  -1   8  18       20.97       34.36     24.14 o
   0   8  18      169.94      137.38     23.68 o
   1   8  18      385.33      332.40     35.18 o
   2   8  18       57.19       51.78     20.25 o
   3   8  18        0.70       10.14     18.44 o
   4   8  18     1759.67     1811.84     70.11 o
  -5   9  18       25.99       44.47     25.47 o
  -4   9  18      174.29      185.41     32.52 o
  -3   9  18     6906.73     6890.46    197.36 o
  -2   9  18       15.76        0.00     21.81 o
  -1   9  18      545.08      472.91    126.97 o
   0   9  18     2450.58     2472.23     71.94 o
   1   9  18     3699.24     3685.28    109.83 o
   2   9  18       17.09       23.16     36.18 o
   3   9  18     1747.12     1840.75    117.10 o
  -4  10  18      748.13      807.75     55.61 o
  -3  10  18       68.22       83.48     26.79 o
  -2  10  18      323.67      294.83     39.53 o
  -1  10  18     2082.78     2046.34     98.68 o
   0  10  18       57.52       39.06     26.41 o
   1  10  18     4329.69     4344.52    126.28 o
   2  10  18       42.82       61.48     26.79 o
   3  10  18      224.32      181.58     52.63 o
  -4  11  18      563.08      656.22     64.74 o
  -3  11  18      632.84      659.41     52.51 o
  -2  11  18     1674.30     1542.33     91.45 o
  -1  11  18        4.20        0.00     22.76 o
   0  11  18     9979.64     9698.72    265.13 o
   1  11  18      351.62      345.64     40.08 o
   2  11  18       12.53        0.00     21.34 o
   3  11  18      353.16      335.52     61.84 o
  -4  12  18     3329.74     3450.65     89.22 o
  -3  12  18       61.68       24.86     26.41 o
  -2  12  18      540.83      550.39     92.10 o
  -1  12  18      343.24      341.77    100.00 o
   0  12  18       71.55       75.84     30.66 o
   1  12  18      940.08      842.81     66.45 o
   2  12  18        6.46        3.64     23.71 o
   3  12  18        2.80        0.00     32.89 o
  -4  13  18      237.12      294.77     33.19 o
  -3  13  18     7965.25     7686.75    175.54 o
  -2  13  18       15.79       43.03     27.50 o
  -1  13  18      195.43      194.52     37.08 o
   0  13  18      850.20      917.46     68.38 o
   1  13  18     2866.85     2716.35    168.42 o
   2  13  18       14.43       42.82     27.15 o
   3  13  18     1746.82     1778.91    121.05 o
  -3  14  18      360.33      303.41     34.68 o
  -2  14  18      133.47      151.81     29.50 o
  -1  14  18     1405.45     1312.65     82.07 o
   0  14  18       80.23       96.41     43.50 o
   1  14  18     2445.38     2322.81     94.02 o
   2  14  18      120.59      117.12     33.02 o
  -3  15  18      357.82      327.38     36.65 o
  -2  15  18      474.35      480.18     42.27 o
  -1  15  18        0.30       29.70     25.25 o
   0  15  18     7396.54     7133.07    322.36 o
   1  15  18        8.37        4.51     22.10 o
   2  15  18      137.16      105.37     33.15 o
  -2  16  18      246.96      201.63     32.89 o
  -1  16  18      240.65      361.38     41.76 o
   0  16  18      345.50      307.10     48.03 o
   1  16  18     1025.36      897.35     67.75 o
  -2  17  18       87.56       86.92     28.31 o
  -1  17  18      226.73      265.08     41.72 o
   0  17  18       51.63       26.32     40.79 o
   1  17  18     1683.28     1573.65    122.37 o
  -1  18  18     1057.96      941.62    130.92 o
  -3   0  19    11020.66    10879.46    221.43 o
  -1   0  19      741.81      888.14     78.95 o
   1   0  19     4088.91     4042.39     96.99 o
   3   0  19      180.22      176.43     32.56 o
  -4   1  19      546.13      608.84     34.89 o
  -3   1  19       23.94       21.05     22.33 o
  -2   1  19     7735.73     7407.70    167.00 o
  -1   1  19      300.88      385.52     56.58 o
   0   1  19        0.04       39.01     17.66 o
   1   1  19     6417.06     6341.05     92.26 o
   2   1  19     2692.41     2674.54     66.80 o
   3   1  19      254.63      294.56     28.49 o
   4   1  19      826.46      851.55     45.00 o
  -5   2  19        7.58        7.89     28.95 o
  -4   2  19      271.97      265.67     48.68 o
  -3   2  19       62.00       38.60     23.04 o
  -2   2  19     2654.01     2738.85     87.92 o
  -1   2  19        0.23        0.00     18.92 o
   0   2  19     5985.77     5714.14     98.48 o
   1   2  19        0.40        0.00     12.20 o
   2   2  19     3514.50     3490.20     77.87 o
   3   2  19       15.25        0.00     17.18 o
   4   2  19      849.07      844.53     44.55 o
  -5   3  19      197.49      274.99     44.74 o
  -4   3  19      256.66      314.09     35.03 o
  -3   3  19      196.94      148.54     29.30 o
  -2   3  19     5078.18     5084.02    202.63 o
  -1   3  19      833.89      834.42     54.87 o
   0   3  19       84.16      100.64     32.71 o
   1   3  19     8050.40     8010.03    109.35 o
   2   3  19     2004.52     2035.84     58.04 o
   3   3  19        2.95       20.41     18.46 o
   4   3  19      376.36      358.86     31.82 o
  -5   4  19      161.65      147.37     40.79 o
  -4   4  19       88.22      101.81     37.50 o
  -3   4  19    12917.98    13212.87    262.32 o
  -2   4  19       80.67       90.29     26.93 o
  -1   4  19      539.79      516.28     43.70 o
   0   4  19       35.57       13.56     20.25 o
   1   4  19     2512.68     2476.28     57.07 o
   2   4  19        9.52        7.40     15.01 o
   3   4  19      112.89       92.28     26.00 o
   4   4  19        0.52        0.00     18.04 o
  -5   5  19      235.45      210.52     44.74 o
  -4   5  19      738.67      767.36     50.21 o
  -3   5  19       54.47       47.97     25.47 o
  -2   5  19     8357.99     8502.67    188.87 o
  -1   5  19      189.71      233.52     69.08 o
   0   5  19       43.83       17.59     16.76 o
   1   5  19     3422.71     3479.32     76.83 o
   2   5  19     2402.70     2531.85     66.16 o
   3   5  19       26.45       32.74     23.71 o
   4   5  19     1710.99     1711.86     82.80 o
  -5   6  19      118.88      134.21     43.42 o
  -4   6  19      894.07      969.53     54.52 o
  -3   6  19      275.76      284.06     36.14 o
  -2   6  19     3511.24     3606.53    107.46 o
  -1   6  19        2.86       30.91     26.97 o
   0   6  19     4812.96     4817.27    133.51 o
   1   6  19      131.24      139.47     21.71 o
   2   6  19     2907.15     3058.67     74.05 o
   3   6  19       24.91       39.61     26.41 o
   4   6  19      420.55      382.92     38.14 o
  -5   7  19      159.65      273.68     51.31 o
  -4   7  19      389.37      489.94     43.46 o
  -3   7  19      171.33      165.95     42.10 o
  -2   7  19     3473.21     3552.42    107.91 o
  -1   7  19      468.06      500.31     55.26 o
   0   7  19      139.27       87.84     74.34 o
   1   7  19     7102.20     7101.57    165.53 o
   2   7  19      862.51      891.92     44.20 o
   3   7  19       13.28        0.00     22.10 o
  -4   8  19       18.27       51.31     26.41 o
  -3   8  19    12174.85    12058.70    251.61 o
  -2   8  19       48.19       67.54     26.21 o
  -1   8  19      106.30      130.01     48.68 o
   0   8  19      213.34      183.03     44.08 o
   1   8  19     1584.09     1662.60     74.27 o
   2   8  19        5.18        0.00     27.67 o
   3   8  19        4.64        0.88     22.10 o
  -4   9  19      269.17      285.29     51.97 o
  -3   9  19        0.74        0.00     23.04 o
  -2   9  19     5304.11     5262.86    141.41 o
  -1   9  19      176.90      121.30     29.97 o
   0   9  19       82.97      118.48     31.07 o
   1   9  19     1163.86     1192.37     71.99 o
   2   9  19     2295.90     2459.29     96.02 o
   3   9  19       37.28        0.00     32.89 o
  -4  10  19      934.46      892.63     59.96 o
  -3  10  19      315.15      314.83     53.95 o
  -2  10  19     1062.45     1107.77     68.77 o
  -1  10  19       25.47       17.88     26.55 o
   0  10  19     4459.39     4409.29    139.47 o
   1  10  19      164.64      208.81     32.88 o
   2  10  19     2084.89     2267.07     92.82 o
   3  10  19        9.95        1.32     31.58 o
  -4  11  19      482.67      410.29     45.48 o
  -3  11  19       87.32       51.06     28.13 o
  -2  11  19     1450.65     1461.33     72.57 o
  -1  11  19      386.52      443.68     47.75 o
   0  11  19        7.21        0.00     25.47 o
   1  11  19     5873.42     5710.47    196.71 o
   2  11  19      195.89      235.83     38.20 o
   3  11  19       23.59       71.05     40.79 o
  -4  12  19      101.52      140.85     31.34 o
  -3  12  19     4700.99     4825.92    315.78 o
  -2  12  19      172.46      187.03     46.71 o
  -1  12  19       72.20       61.65     28.37 o
   0  12  19      595.50      580.16     55.35 o
   1  12  19      791.65      791.15     61.24 o
   2  12  19      295.14      253.88     46.71 o
  -3  13  19      110.93      132.14     26.91 o
  -2  13  19     4195.53     4112.61    129.31 o
  -1  13  19        6.25        0.00     25.61 o
   0  13  19        2.96        0.00     26.55 o
   1  13  19     1253.46     1174.81     74.74 o
   2  13  19     2261.71     2228.53    137.50 o
  -3  14  19     1397.76     1585.74     68.60 o
  -2  14  19      682.46      690.11     48.57 o
  -1  14  19        8.44       63.52     32.24 o
   0  14  19     2307.91     2115.57     92.57 o
   1  14  19      396.77      312.60     95.39 o
   2  14  19     1091.96      969.89     72.50 o
  -3  15  19       92.35      117.23     29.45 o
  -2  15  19      295.64      291.30     35.77 o
  -1  15  19      189.20      170.43     30.77 o
   0  15  19        0.58       35.98     29.38 o
   1  15  19     4227.79     4205.18    198.68 o
  -2  16  19      447.08      392.82     41.51 o
  -1  16  19       41.34       18.32     22.99 o
   0  16  19      294.22      282.89     63.16 o
   1  16  19      880.05      599.99     85.52 o
  -1  17  19      101.59      160.14     31.91 o
   0  17  19       47.54       55.26     43.42 o
  -4   0  20      586.56      619.72     64.47 o
  -2   0  20    13777.15    12781.33    364.47 o
   0   0  20        3.02        0.00     28.95 o
   2   0  20     6333.80     6743.51    235.52 o
   4   0  20       34.27       76.31     40.79 o
  -4   1  20       59.64       57.13     20.48 o
  -3   1  20     1642.76     1602.35     54.93 o
  -2   1  20      415.12      389.21     33.15 o
  -1   1  20     3069.09     2887.03     94.90 o
   0   1  20       37.53       11.56     21.85 o
   1   1  20      200.66      189.90     23.36 o
   2   1  20     2289.03     2325.27     63.27 o
   3   1  20     1341.97     1410.54     71.17 o
   4   1  20        2.34        0.00     25.00 o
  -5   2  20     4486.99     4820.96    172.37 o
  -4   2  20       19.19       48.77     19.46 o
  -3   2  20      256.83      252.53     34.88 o
  -2   2  20      117.39       66.32     26.50 o
  -1   2  20     4817.94     4562.16    178.94 o
   0   2  20       75.98      114.32     28.66 o
   1   2  20     6651.47     6694.21    116.11 o
   2   2  20       18.76       19.98     16.38 o
   3   2  20      336.85      312.27     93.42 o
  -5   3  20      100.96      135.52     40.79 o
  -4   3  20      341.78      349.31     42.76 o
  -3   3  20     1470.17     1579.72     66.97 o
  -2   3  20      264.05      277.26     36.14 o
  -1   3  20     2480.58     2365.10    125.66 o
   0   3  20       27.70       28.95     34.21 o
   1   3  20      149.87      174.92     21.84 o
   2   3  20     3806.67     3869.97     84.97 o
   3   3  20     1274.68     1301.95    104.60 o
  -5   4  20      191.33      215.79     46.05 o
  -4   4  20      372.32      426.14     40.40 o
  -3   4  20      124.57      143.05     28.66 o
  -2   4  20    11206.56    11339.55    237.70 o
  -1   4  20      122.14      102.44     28.37 o
   0   4  20       37.24       51.94     25.57 o
   1   4  20        1.01        8.48     20.51 o
   2   4  20     3647.15     3745.79     83.63 o
   3   4  20       76.06       58.61     36.84 o
  -5   5  20       25.92        3.95     32.89 o
  -4   5  20       83.41      115.53     27.34 o
  -3   5  20     1439.37     1573.68     78.95 o
  -2   5  20      163.31      194.11     33.02 o
  -1   5  20     4529.58     4616.53    128.86 o
   0   5  20       62.45       35.53     25.12 o
   1   5  20      235.57      235.80     27.92 o
   2   5  20     1901.95     2195.20     62.70 o
   3   5  20     1395.83     1471.42     81.58 o
  -4   6  20      258.19      284.00     36.32 o
  -3   6  20      215.89      173.93     34.21 o
  -2   6  20      769.14      735.97     54.42 o
  -1   6  20     3033.48     3002.42    172.37 o
   0   6  20        3.07        0.00     23.68 o
   1   6  20     5270.41     5269.30    115.29 o
   2   6  20      122.17      101.94     20.81 o
   3   6  20      526.58      620.14     54.80 o
  -4   7  20      178.20      180.14     32.94 o
  -3   7  20      450.79      464.83     45.06 o
  -2   7  20       82.69       73.21     27.82 o
  -1   7  20     1320.86     1331.50     67.45 o
   0   7  20      137.09       53.38     71.71 o
   1   7  20       28.09       46.70     24.97 o
   2   7  20     3278.81     3251.90     79.57 o
   3   7  20      414.00      481.92     49.77 o
  -4   8  20      194.91      232.32     35.03 o
  -3   8  20       64.54       81.31     47.37 o
  -2   8  20     9620.30     9806.56    220.02 o
  -1   8  20      500.52      526.26     48.84 o
   0   8  20       42.00        6.53     25.61 o
   1   8  20      220.48      189.55     33.72 o
   2   8  20     3438.90     3746.62    112.11 o
   3   8  20        1.35        0.00     22.27 o
  -4   9  20       74.71       35.79     26.50 o
  -3   9  20     1502.48     1425.79     68.34 o
  -2   9  20       14.53       18.19     26.50 o
  -1   9  20     4770.94     4792.71    230.26 o
   0   9  20        6.24        0.00     25.47 o
   1   9  20      106.02      115.43     30.32 o
   2   9  20      587.41      653.69     80.26 o
   3   9  20     1582.23     1556.55    111.84 o
  -4  10  20       74.23       99.09     32.89 o
  -3  10  20      222.36      243.51     73.68 o
  -2  10  20     1293.84     1320.74     69.76 o
  -1  10  20     1408.60     1416.74     73.48 o
   0  10  20       30.09       44.01     26.93 o
   1  10  20     5195.54     5246.88    147.79 o
   2  10  20      501.41      554.90     54.28 o
   3  10  20      296.41      323.68     61.84 o
  -4  11  20       75.51       82.81     52.63 o
  -3  11  20      556.93      628.24     55.80 o
  -2  11  20      303.08      262.37     40.08 o
  -1  11  20      863.77      835.60    129.60 o
   0  11  20      361.79      396.13     55.26 o
   1  11  20       43.37       34.04     24.33 o
   2  11  20     3306.74     3555.53    122.28 o
  -3  12  20       94.77       63.64     30.32 o
  -2  12  20     6399.68     6547.73    173.05 o
  -1  12  20      924.40      929.35     67.41 o
   0  12  20       76.19      136.18     37.22 o
   1  12  20      339.41      298.20     51.31 o
   2  12  20     2589.16     2630.36    130.92 o
  -3  13  20     1068.23     1030.84     87.94 o
  -2  13  20        0.42        0.00     26.79 o
  -1  13  20     2697.05     2757.51    205.92 o
   0  13  20      135.93      205.26     55.26 o
   1  13  20      123.62      156.58     51.31 o
   2  13  20      595.67      669.96    123.68 o
  -3  14  20      216.62      190.62     31.58 o
  -2  14  20     1848.11     1783.80     69.83 o
  -1  14  20     1727.69     1697.00     84.17 o
   0  14  20        0.04       16.93     32.24 o
   1  14  20     2332.74     2364.43    146.05 o
  -2  15  20      353.20      363.20     40.43 o
  -1  15  20      125.87      101.10     27.80 o
   0  15  20      151.05      104.21     35.53 o
   1  15  20      152.34      117.10     52.63 o
  -1  16  20      920.44      916.32     78.33 o
   0  16  20        3.43       10.53     39.47 o
  -3   0  21      542.20      560.52     64.47 o
  -1   0  21    12205.95    12303.71    363.15 o
   1   0  21       15.05       12.54     20.18 o
   3   0  21     4252.91     4072.29    180.26 o
  -4   1  21      801.38      821.00     52.56 o
  -3   1  21       55.02       59.55     21.01 o
  -2   1  21     2381.80     2488.89     87.92 o
  -1   1  21     1210.50     1197.29     63.73 o
   0   1  21     2152.69     1938.44     81.40 o
   1   1  21      222.80      237.94     27.67 o
   2   1  21      440.44      478.35     33.28 o
   3   1  21      426.42      397.10     66.45 o
  -4   2  21     4770.60     5076.56    121.49 o
  -3   2  21        1.01        0.00     22.10 o
  -2   2  21        3.74        0.00     34.87 o
  -1   2  21        6.94        0.31     39.47 o
   0   2  21     5707.52     5664.54    150.24 o
   1   2  21       28.98       49.08     16.26 o
   2   2  21     2672.46     2588.46     68.32 o
   3   2  21      130.27       73.37     27.15 o
  -4   3  21      545.41      523.04     45.12 o
  -3   3  21       39.74       87.63     27.73 o
  -2   3  21     1987.79     2019.63     79.54 o
  -1   3  21     1505.60     1464.78     72.37 o
   0   3  21     1623.05     1494.69     73.03 o
   1   3  21        0.31       19.74     14.33 o
   2   3  21      334.13      284.33     27.50 o
   3   3  21     1491.06     1571.80    140.13 o
  -4   4  21       46.71       55.26     25.27 o
  -3   4  21      656.61      587.49     67.76 o
  -2   4  21        1.35        0.00     22.27 o
  -1   4  21     9468.93     9189.07    208.87 o
   0   4  21       44.11       61.84     36.84 o
   1   4  21      282.31      267.02     32.86 o
   2   4  21      243.69      240.01     25.74 o
   3   4  21     4116.45     4078.76    150.00 o
  -4   5  21      727.56      831.93     86.18 o
  -3   5  21       10.77        0.00     19.71 o
  -2   5  21     3162.44     3152.52    424.33 o
  -1   5  21     1382.36     1396.71     69.78 o
   0   5  21     1734.12     1741.43     78.15 o
   1   5  21       68.21       69.24     18.29 o
   2   5  21     1133.93     1175.22     71.03 o
   3   5  21      437.73      471.04     48.68 o
  -4   6  21     4679.82     4729.82    127.80 o
  -3   6  21        6.52       18.76     26.97 o
  -2   6  21       81.03       89.74     44.74 o
  -1   6  21      443.42      419.43     59.21 o
   0   6  21     2696.52     2478.82    271.71 o
   1   6  21      120.72      133.28     23.39 o
   2   6  21     3377.00     3672.28     85.36 o
   3   6  21      273.00      336.94    117.10 o
  -4   7  21      379.67      430.76     44.77 o
  -3   7  21       82.94       66.37     43.42 o
  -2   7  21     1167.10     1229.77     69.61 o
  -1   7  21     1685.24     1641.40     76.75 o
   0   7  21      379.62      369.34     45.06 o
   1   7  21       42.73       64.76     27.15 o
   2   7  21      515.45      623.99     39.40 o
   3   7  21      922.81      788.91     61.38 o
  -4   8  21      183.01      230.46     52.63 o
  -3   8  21      334.05      374.01     44.94 o
  -2   8  21        0.85        0.00     25.00 o
  -1   8  21     9151.68     9201.04    215.84 o
   0   8  21      610.03      483.01     67.76 o
   1   8  21      151.78      129.27     30.53 o
   2   8  21      350.52      307.38     34.58 o
   3   8  21     3996.64     4099.92    186.84 o
  -4   9  21      708.81      801.38     78.95 o
  -3   9  21       11.90       37.50     26.98 o
  -2   9  21     2944.26     3087.37    107.46 o
  -1   9  21      401.92      346.24     45.06 o
   0   9  21     1493.44     1638.48    140.79 o
   1   9  21       91.38       75.29     27.15 o
   2   9  21      574.01      651.43     49.14 o
  -3  10  21       22.93        0.00     25.85 o
  -2  10  21        4.91        0.00     25.07 o
  -1  10  21     1102.74     1052.60     71.17 o
   0  10  21     2367.56     2435.67    117.76 o
   1  10  21        9.78        0.00     31.58 o
   2  10  21     2725.32     2657.42    123.02 o
  -3  11  21        8.88       22.59     26.55 o
  -2  11  21      716.09      787.98     81.58 o
  -1  11  21     1821.93     1910.75     87.89 o
   0  11  21      583.44      539.36     55.31 o
   1  11  21       45.20       17.10     42.10 o
   2  11  21      319.08      298.77     79.60 o
  -3  12  21       31.53       17.19     27.15 o
  -2  12  21       85.00       96.43     33.72 o
  -1  12  21     5974.03     6222.16    172.58 o
   0  12  21      851.84      902.61    100.00 o
   1  12  21      129.76      177.63     55.26 o
   2  12  21      149.87      107.70     54.60 o
  -2  13  21     2335.42     2372.44    154.60 o
  -1  13  21      113.71       60.37     34.87 o
   0  13  21      812.39      840.77     96.05 o
   1  13  21        6.72        0.00     36.84 o
  -2  14  21       45.60       67.74     26.83 o
  -1  14  21     1504.15     1563.43     83.17 o
   0  14  21     1607.58     1582.87    197.36 o
   1  14  21       45.58       57.89     44.74 o
  -1  15  21     1145.01     1183.91     82.12 o
   0  15  21      440.73      452.62     75.00 o
  -4   0  22      417.60      376.31     56.58 o
  -2   0  22      183.56      181.58     47.37 o
   0   0  22     6732.01     6373.56    232.89 o
   2   0  22       24.22        0.00     22.10 o
  -4   1  22     2704.63     3000.51     93.50 o
  -3   1  22     1219.68     1264.17     95.39 o
  -2   1  22        0.41       15.14     23.71 o
  -1   1  22     4053.72     4050.52    120.48 o
   0   1  22     2122.29     2073.46     85.58 o
   1   1  22      242.04      189.74     22.97 o
   2   1  22      338.09      384.64     31.48 o
   3   1  22      781.94      708.31    123.02 o
  -4   2  22       15.50        7.85     19.72 o
  -3   2  22     2772.69     2853.35     78.49 o
  -2   2  22        7.12       14.61     22.98 o
  -1   2  22      131.18      137.66     32.01 o
   0   2  22        4.22       20.88     25.47 o
   1   2  22     2937.03     2946.92     71.57 o
   2   2  22       18.82        0.00     16.05 o
   3   2  22     1610.51     1641.91     79.51 o
  -4   3  22     3637.59     4036.47    114.51 o
  -3   3  22      883.18      909.24     60.39 o
  -2   3  22        9.91        6.21     24.54 o
  -1   3  22     2181.89     2227.59    125.00 o
   0   3  22     4195.19     4225.35    159.87 o
   1   3  22      105.81       66.98     23.16 o
   2   3  22        8.52       30.37     20.10 o
   3   3  22      551.22      482.04     49.46 o
  -4   4  22      193.44      233.73     36.32 o
  -3   4  22      284.19      361.16     42.26 o
  -2   4  22        8.94        0.00     23.20 o
  -1   4  22       43.30        3.40     34.21 o
   0   4  22     6203.91     6222.24    164.21 o
   1   4  22      319.02      307.68     32.90 o
   2   4  22      139.59       89.56     20.37 o
   3   4  22        7.16       78.95     26.98 o
  -4   5  22     1662.26     1627.45     71.57 o
  -3   5  22     1295.43     1436.83     69.78 o
  -2   5  22        3.31       44.19     26.79 o
  -1   5  22     4878.75     4889.21    139.09 o
   0   5  22     1738.81     1918.38    119.73 o
   1   5  22      453.78      530.47     86.58 o
   2   5  22        1.72        0.00     15.19 o
   3   5  22      662.38      622.96     57.08 o
  -4   6  22        0.63        0.00     23.98 o
  -3   6  22     2576.59     2701.56     96.29 o
  -2   6  22      113.71       69.74     27.91 o
  -1   6  22      201.94      244.48     69.74 o
   0   6  22      382.14      416.15     48.35 o
   1   6  22     3212.50     3254.28    234.86 o
   2   6  22        5.87        4.27     16.82 o
  -4   7  22     4163.62     4776.61    132.89 o
  -3   7  22      194.91      228.55     36.74 o
  -2   7  22      127.22       70.06     84.87 o
  -1   7  22     1986.99     2055.37    171.71 o
   0   7  22     4116.19     4282.63    180.26 o
   1   7  22      133.77       13.16     39.47 o
   2   7  22        4.00        0.00     15.20 o
  -3   8  22      218.30      241.61     39.47 o
  -2   8  22        3.10       10.28     27.43 o
  -1   8  22       15.28       10.14     25.47 o
   0   8  22     7300.51     7436.02    191.66 o
   1   8  22      351.16      315.78     65.79 o
   2   8  22       19.12        9.37     20.59 o
  -3   9  22     1871.20     2072.84     87.83 o
  -2   9  22       21.78       38.22     38.82 o
  -1   9  22     2374.45     2275.54    140.79 o
   0   9  22      964.07      906.41     69.31 o
   1   9  22      350.83       76.31     50.00 o
   2   9  22       18.23        4.76     20.91 o
  -3  10  22     1989.34     1990.35     87.32 o
  -2  10  22       90.79       62.36     50.00 o
  -1  10  22      331.16      380.84     65.13 o
   0  10  22      206.66      173.51     39.08 o
   1  10  22     2872.15     2872.31    157.89 o
   2  10  22       21.62        4.44     24.33 o
  -3  11  22       35.01       90.12     46.05 o
  -2  11  22        1.34       18.77     29.38 o
  -1  11  22     1059.72     1012.86     80.92 o
   0  11  22     2487.69     2540.74    148.68 o
   1  11  22      120.94      126.31     51.31 o
  -2  12  22        1.27       26.51     30.66 o
  -1  12  22       26.68       42.10     29.97 o
   0  12  22     3009.94     2830.21    159.21 o
   1  12  22      381.44      426.31     72.37 o
  -2  13  22       22.23       27.15     30.66 o
  -1  13  22     2078.57     2336.24    101.41 o
   0  13  22      545.28      452.62     75.00 o
  -1  14  22       96.44       94.72     42.76 o
  -3   0  23     1981.19     2110.49    117.10 o
  -1   0  23       27.59       64.47     38.16 o
   1   0  23     3301.61     3128.89    159.21 o
  -4   1  23      120.61      107.15     37.50 o
  -3   1  23     2926.48     2998.44    100.47 o
  -2   1  23     1300.32     1245.84     66.97 o
  -1   1  23      130.00      163.90     32.01 o
   0   1  23     2300.09     2307.86     92.54 o
   1   1  23     2585.93     2533.32     99.54 o
   2   1  23       50.43       65.81     20.25 o
  -4   2  23     2394.52     2847.27     93.96 o
  -3   2  23       70.36       66.51     28.66 o
  -2   2  23     1434.72     1425.79    145.39 o
  -1   2  23        1.01        0.00     28.95 o
   0   2  23     1129.43     1062.85     96.05 o
   1   2  23       54.35       42.81     40.79 o
   2   2  23     2170.81     2135.38     72.17 o
  -4   3  23      106.57      109.81     24.61 o
  -3   3  23     4466.27     4823.62    109.90 o
  -2   3  23     1174.83     1287.19     71.99 o
  -1   3  23       63.40      110.52     30.53 o
   0   3  23     1352.33     1393.30    155.92 o
   1   3  23     3525.45     3610.14    234.21 o
   2   3  23        0.29        0.00     15.68 o
  -4   4  23       57.35       74.74     24.56 o
  -3   4  23     1430.93     1400.57     71.64 o
  -2   4  23        5.46        2.15     25.27 o
  -1   4  23       60.22      102.22     32.52 o
   0   4  23       89.02      117.02     50.00 o
   1   4  23     1843.62     1747.66     84.67 o
   2   4  23      101.95       83.87     20.20 o
  -4   5  23        0.93       16.15     26.87 o
  -3   5  23     2371.86     2540.14     94.90 o
  -2   5  23     2289.68     2356.77     93.50 o
  -1   5  23        5.18        0.00     24.64 o
   0   5  23     2423.78     2432.85    138.16 o
   1   5  23     1872.08     1754.82     85.10 o
   2   5  23        6.65        0.00     15.74 o
  -3   6  23      208.90      207.10     36.66 o
  -2   6  23     1626.74     1714.98    144.08 o
  -1   6  23       16.11        0.00     25.47 o
   0   6  23     1819.46     1761.81    118.42 o
   1   6  23      245.98      279.17    100.66 o
   2   6  23     1343.89     1357.03     75.21 o
  -3   7  23     3810.70     4017.24    125.56 o
  -2   7  23      690.37      707.44     59.03 o
  -1   7  23       79.37       85.87     32.09 o
   0   7  23      836.50      865.98     67.90 o
   1   7  23     4375.92     4745.54    282.89 o
   2   7  23        3.96       25.02     22.56 o
  -3   8  23     1323.15     1457.56     75.79 o
  -2   8  23       31.29        0.00     25.57 o
  -1   8  23        9.44       14.76     27.43 o
   0   8  23        8.70        0.00     25.85 o
   1   8  23     2129.68     1901.28    127.63 o
   2   8  23      287.33      275.36     35.59 o
  -3   9  23      836.57      860.22     64.54 o
  -2   9  23     2442.30     2442.60     99.54 o
  -1   9  23      174.22      182.29     54.60 o
   0   9  23     2591.04     2612.87    110.52 o
   1   9  23     1142.77     1235.50    115.79 o
  -3  10  23       97.06      120.50     34.27 o
  -2  10  23     1108.89     1254.54     80.47 o
  -1  10  23        3.95       44.59     42.76 o
   0  10  23     1068.27     1093.40    107.89 o
   1  10  23      254.88      200.00     59.21 o
  -2  11  23       78.35       32.30     30.32 o
  -1  11  23       62.73       83.31     38.82 o
   0  11  23      320.26      200.00     56.58 o
   1  11  23     3199.28     3268.36    173.68 o
  -2  12  23      222.81      207.44     43.26 o
  -1  12  23       42.10        5.57     29.38 o
   0  12  23      100.00      118.42     51.31 o
  -2   0  24     3214.12     3151.26    152.63 o
   0   0  24      296.06      360.52     63.16 o
   2   0  24      661.67      708.58     59.71 o
  -3   1  24       19.56       28.95     26.05 o
  -2   1  24     2341.52     2572.34     97.68 o
  -1   1  24     1497.30     1390.11     73.03 o
   0   1  24      293.23      333.52     43.73 o
   1   1  24     1860.21     1857.81     86.99 o
   2   1  24     2382.42     2416.04     68.91 o
  -3   2  24     3672.46     4019.39    231.57 o
  -2   2  24      134.15       67.76     32.56 o
  -1   2  24      401.73      402.41     47.91 o
   0   2  24        1.80       24.80     27.15 o
   1   2  24     2719.80     2895.99    110.25 o
   2   2  24       30.08       60.52     19.64 o
  -3   3  24       25.94       35.28     27.34 o
  -2   3  24     4527.31     4720.98    138.62 o
  -1   3  24      610.74      507.39     51.15 o
   0   3  24        0.41       19.35     26.79 o
   1   3  24      996.08     1053.53    107.23 o
   2   3  24     2435.05     2501.35     70.86 o
  -3   4  24        0.48        0.00     23.98 o
  -2   4  24     4003.12     4015.43    126.97 o
  -1   4  24       23.53        0.00     24.19 o
   0   4  24      590.11      606.12     67.10 o
   1   4  24        6.96        0.00     40.79 o
   2   4  24      800.68      732.05     55.63 o
  -3   5  24      116.49      139.40     40.13 o
  -2   5  24     1935.22     1806.60     83.72 o
  -1   5  24     3532.43     3757.96    124.20 o
   0   5  24       19.98       28.97     29.73 o
   1   5  24     1590.54     1517.56     80.00 o
   2   5  24      845.21      812.88     54.26 o
  -3   6  24     4037.98     4308.42    132.08 o
  -2   6  24      219.94      209.63     41.33 o
  -1   6  24      264.99      231.66     39.88 o
   0   6  24      107.01       52.63     40.79 o
   1   6  24     1878.46     1891.90    108.55 o
  -3   7  24       34.82       40.93     82.24 o
  -2   7  24     2451.71     2452.22    134.21 o
  -1   7  24      809.99      874.11     68.38 o
   0   7  24        4.72        0.00     35.53 o
   1   7  24      663.50      645.85    128.29 o
  -3   8  24       96.14      141.15     47.37 o
  -2   8  24     3915.58     4002.06    130.72 o
  -1   8  24       57.52       88.49     31.93 o
   0   8  24       42.85       53.03     32.24 o
   1   8  24      253.72      258.30     43.83 o
  -2   9  24      900.79      832.68     67.76 o
  -1   9  24     1986.39     1997.36     91.16 o
   0   9  24       13.19        7.89     38.16 o
   1   9  24      988.85      940.77    105.26 o
  -2  10  24      222.71      195.25     40.91 o
  -1  10  24      268.26      193.10     41.39 o
   0  10  24       19.71        0.00     39.47 o
  -1  11  24      285.21      329.13     48.84 o
   0  11  24      107.49       60.53     47.37 o
  -3   0  25        0.53       14.47     36.84 o
  -1   0  25     5793.62     5768.31    227.63 o
   1   0  25      226.84      236.84     56.58 o
  -3   1  25      295.73      307.05     42.32 o
  -2   1  25     1007.02      994.16     69.78 o
  -1   1  25      823.51      662.63     57.88 o
   0   1  25     1142.41     1165.52     75.72 o
   1   1  25       76.99       81.32     32.78 o
  -3   2  25       15.88       34.34     36.18 o
  -2   2  25     3348.41     3515.37    118.62 o
  -1   2  25        6.83        0.00     26.98 o
   0   2  25        4.69        0.00     28.29 o
   1   2  25        5.43       42.77     28.37 o
  -3   3  25        4.86        0.00     36.84 o
  -2   3  25      747.68      779.38     63.16 o
  -1   3  25     1711.98     1872.84     87.44 o
   0   3  25      980.31     1107.39    102.63 o
   1   3  25      398.62      399.43     49.28 o
  -3   4  25       29.57        0.00     21.67 o
  -2   4  25        3.95        0.00     25.57 o
  -1   4  25     5138.65     5492.64    158.17 o
   0   4  25        0.02       23.53     28.37 o
   1   4  25      590.19      737.82     64.66 o
  -3   5  25        0.68        0.00     25.27 o
  -2   5  25      454.87      449.65     71.05 o
  -1   5  25      885.93      816.51     65.88 o
   0   5  25     1078.82     1053.70    159.87 o
   1   5  25       58.35       61.61     30.91 o
  -2   6  25     2498.63     2513.07    101.40 o
  -1   6  25      120.09       94.74     44.74 o
   0   6  25       95.30       59.13     31.27 o
   1   6  25       48.48       76.37     33.95 o
  -2   7  25      111.36       98.44     35.38 o
  -1   7  25      909.32      926.05     70.64 o
   0   7  25      365.52      315.78     65.79 o
   1   7  25      115.98      158.99     37.47 o
  -2   8  25      365.89      353.87     51.31 o
  -1   8  25     3042.48     3243.44    120.02 o
   0   8  25        1.71       30.26     43.42 o
  -1   9  25      292.63      361.33     92.76 o
   0   9  25     1548.41     1736.81    127.63 o
  -2   0  26       34.25       27.63     40.79 o
   0   0  26     3968.78     3839.40    184.21 o
  -2   1  26      299.90      323.68     45.56 o
  -1   1  26     1606.73     1621.68     78.61 o
   0   1  26      482.48      513.10     66.45 o
   1   1  26      810.60      987.50     78.95 o
  -2   2  26       20.97        7.02     27.43 o
  -1   2  26     2593.69     2723.09    104.20 o
   0   2  26       97.82       38.16     42.76 o
   1   2  26       39.38       91.97     30.91 o
  -2   3  26       80.63      110.99     33.95 o
  -1   3  26     1095.51     1147.14     74.86 o
   0   3  26      670.63      732.20     68.42 o
  -2   4  26       42.79       27.12     42.10 o
  -1   4  26       24.08       37.24     30.66 o
   0   4  26     5526.90     5891.30    170.72 o
  -2   5  26      118.72      116.81     55.92 o
  -1   5  26     1464.67     1715.81     86.06 o
   0   5  26      362.30      256.64     44.63 o
  -1   6  26     2799.62     3127.38    150.00 o
   0   6  26      177.85      191.08     46.71 o
  -1   0  27      157.92      114.47     51.31 o
  -1   1  27      488.72      548.68     65.13 o
  -1   2  27        5.39       36.02     59.21 o
 
